# Supplementary material for: Identifying Pathways and Networks Associated With the SARS-CoV-2 Cell Receptor ACE2 Based on Gene Expression Profiles in Normal and SARS-CoV-2-Infected Human Tissues
Source: Front Mol Biosci. 2020 Oct 16;7:568954. doi: 10.3389/fmolb.2020.568954 (PMC7597396; doi:10.3389/fmolb.2020.568954)
Supplement: Supplementary Table 1 — The list of genes showing a significant expression correlation with ACE2 in pan-tissue. [file Table_1.XLSX]

## Sheet: Table S1
Table S1. The list of genes showing a significant expression correlation with ACE2 in pan-tissue
Positive correlation						Negative correlation
Entrez ID	Symbol	r	P-value	FDR		Entrez ID	Symbol	r	P-value	FDR
51087	YBX2	0.573825	<2E-300	<2E-300		10409	BASP1	-0.397697	<2E-300	<2E-300
51066	SSUH2	0.5572	<2E-300	<2E-300		9911	TMCC2	-0.374314	<2E-300	<2E-300
364	AQP7	0.55639	<2E-300	<2E-300		23313	KIAA0930	-0.36611	<2E-300	<2E-300
1829	DSG2	0.555336	<2E-300	<2E-300		284615	ANKRD34A	-0.353879	<2E-300	<2E-300
11181	TREH	0.550446	<2E-300	<2E-300		4155	MBP	-0.347395	<2E-300	<2E-300
100652770	DSG2-AS1	0.547627	<2E-300	<2E-300		9764	KIAA0513	-0.346538	<2E-300	<2E-300
126668	TDRD10	0.543876	<2E-300	<2E-300		2173	FABP7	-0.346209	<2E-300	<2E-300
646268	LINC01704	0.527583	<2E-300	<2E-300		9900	SV2A	-0.339247	<2E-300	<2E-300
4324	MMP15	0.52679	<2E-300	<2E-300		3423	IDS	-0.338358	<2E-300	<2E-300
63926	ANKEF1	0.516378	<2E-300	<2E-300		2891	GRIA2	-0.336499	<2E-300	<2E-300
79998	ANKRD53	0.512279	<2E-300	<2E-300		51286	CEND1	-0.335627	<2E-300	<2E-300
126669	SHE	0.511144	<2E-300	<2E-300		100505576	LINC00672	-0.334431	<2E-300	<2E-300
338094	FAM151A	0.507464	<2E-300	<2E-300		4974	OMG	-0.330047	<2E-300	<2E-300
441476	STPG3	0.506756	<2E-300	<2E-300		54557	SGTB	-0.328993	<2E-300	<2E-300
400685	LINC01801	0.505179	<2E-300	<2E-300		2892	GRIA3	-0.328756	<2E-300	<2E-300
28	ABO	0.503971	<2E-300	<2E-300		11075	STMN2	-0.32853	<2E-300	<2E-300
80323	CCDC68	0.502137	<2E-300	<2E-300		56967	C14orf132	-0.327983	<2E-300	<2E-300
146894	CD300LG	0.500764	<2E-300	<2E-300		80758	PRR7	-0.327084	<2E-300	<2E-300
346562	GNAT3	0.49844	<2E-300	<2E-300		6253	RTN2	-0.326219	<2E-300	<2E-300
343505	NBPF7	0.496746	<2E-300	<2E-300		5803	PTPRZ1	-0.325528	<2E-300	<2E-300
158376	SPAAR	0.49674	<2E-300	<2E-300		26289	AK5	-0.325488	<2E-300	<2E-300
400643	LINC00668	0.495012	<2E-300	<2E-300		10777	ARPP21	-0.325444	<2E-300	<2E-300
115677	NOSTRIN	0.49313	<2E-300	<2E-300		221336	BEND6	-0.323901	<2E-300	<2E-300
100170765	ERICH4	0.491894	<2E-300	<2E-300		84466	MEGF10	-0.323078	<2E-300	<2E-300
112714	TUBA3E	0.491849	<2E-300	<2E-300		26999	CYFIP2	-0.322614	<2E-300	<2E-300
100505474	LINC01539	0.49095	<2E-300	<2E-300		126731	CCSAP	-0.321634	<2E-300	<2E-300
100507086	DLG1-AS1	0.489262	<2E-300	<2E-300		9211	LGI1	-0.32057	<2E-300	<2E-300
100996643	LOC100996643	0.487333	<2E-300	<2E-300		100506421	PANTR1	-0.318647	<2E-300	<2E-300
113457	TUBA3D	0.486518	<2E-300	<2E-300		347733	TUBB2B	-0.317249	<2E-300	<2E-300
11131	CAPN11	0.48513	<2E-300	<2E-300		53822	FXYD7	-0.316939	<2E-300	<2E-300
50945	TBX22	0.484957	<2E-300	<2E-300		8303	SNN	-0.316716	<2E-300	<2E-300
283446	MYO1H	0.484191	<2E-300	<2E-300		59284	CACNG7	-0.31619	<2E-300	<2E-300
113278	SLC52A3	0.484053	<2E-300	<2E-300		11240	PADI2	-0.31555	<2E-300	<2E-300
4584	MUC3A	0.483786	<2E-300	<2E-300		57471	ERMN	-0.315396	<2E-300	<2E-300
101926906	SLC16A12-AS1	0.483768	<2E-300	<2E-300		10215	OLIG2	-0.314697	<2E-300	<2E-300
29775	CARD10	0.483748	<2E-300	<2E-300		29114	TAGLN3	-0.314364	<2E-300	<2E-300
81492	RSPH6A	0.482776	<2E-300	<2E-300		221491	SMIM29	-0.314109	<2E-300	<2E-300
100506376	TTLL10-AS1	0.478869	<2E-300	<2E-300		57574	43894	-0.313823	<2E-300	<2E-300
646168	LRRC77P	0.476517	<2E-300	<2E-300		112441426	TMEM271	-0.313504	<2E-300	<2E-300
374308	PTCHD3	0.475973	<2E-300	<2E-300		79570	NKAIN1	-0.313483	<2E-300	<2E-300
105373100	LOC105373100	0.475287	<2E-300	<2E-300		5455	POU3F3	-0.31339	<2E-300	<2E-300
283677	REC114	0.475228	<2E-300	<2E-300		5798	PTPRN	-0.313003	<2E-300	<2E-300
284099	C17orf78	0.474274	<2E-300	<2E-300		100130370	LOC100130370	-0.311898	<2E-300	<2E-300
57119	EPPIN	0.472343	<2E-300	<2E-300		10690	FUT9	-0.311718	<2E-300	<2E-300
195977	ANTXRL	0.47202	<2E-300	<2E-300		85300	ATCAY	-0.311452	<2E-300	<2E-300
254173	TTLL10	0.471114	<2E-300	<2E-300		79957	PAQR6	-0.311338	<2E-300	<2E-300
140801	RPL10L	0.470917	<2E-300	<2E-300		491	ATP2B2	-0.310007	<2E-300	<2E-300
104968399	LOC104968399	0.469906	<2E-300	<2E-300		2596	GAP43	-0.309774	<2E-300	<2E-300
158062	LCN6	0.469586	<2E-300	<2E-300		151556	GPR155	-0.309654	<2E-300	<2E-300
126859	AXDND1	0.468666	<2E-300	<2E-300		79929	MAP6D1	-0.30946	<2E-300	<2E-300
653061	GOLGA8S	0.468457	<2E-300	<2E-300		645323	LINC00461	-0.309387	<2E-300	<2E-300
100131496	LOC100131496	0.468313	<2E-300	<2E-300		5534	PPP3R1	-0.309103	<2E-300	<2E-300
6476	SI	0.468199	<2E-300	<2E-300		8601	RGS20	-0.30878	<2E-300	<2E-300
100131366	LINC00605	0.468021	<2E-300	<2E-300		94097	SFXN5	-0.307784	<2E-300	<2E-300
414332	LCN10	0.467936	<2E-300	<2E-300		81551	STMN4	-0.307474	<2E-300	<2E-300
56000	NXF3	0.467526	<2E-300	<2E-300		100130894	VAC14-AS1	-0.3068	<2E-300	<2E-300
5078	PAX4	0.466444	<2E-300	<2E-300		84679	SLC9A7	-0.306193	<2E-300	<2E-300
100190949	C5orf52	0.466374	<2E-300	<2E-300		64748	PLPPR2	-0.306086	<2E-300	<2E-300
10723	SLC12A7	0.465779	<2E-300	<2E-300		342865	VSTM2B	-0.305948	<2E-300	<2E-300
144100	PLEKHA7	0.465018	<2E-300	<2E-300		6509	SLC1A4	-0.305643	<2E-300	<2E-300
5468	PPARG	0.463391	<2E-300	<2E-300		116448	OLIG1	-0.304865	<2E-300	<2E-300
352909	DNAAF3	0.463331	<2E-300	<2E-300		10188	TNK2	-0.304595	<2E-300	<2E-300
92346	C1orf105	0.462787	<2E-300	<2E-300		63827	BCAN	-0.30407	<2E-300	<2E-300
60385	TSKS	0.461846	<2E-300	<2E-300		94032	CAMK2N2	-0.302818	<2E-300	<2E-300
101927702	LOC101927702	0.461753	<2E-300	<2E-300		9715	FAM131B	-0.302533	<2E-300	<2E-300
55554	KLK15	0.461439	<2E-300	<2E-300		386618	KCTD4	-0.302118	<2E-300	<2E-300
79861	TUBAL3	0.461354	<2E-300	<2E-300		22891	ZNF365	-0.301553	<2E-300	<2E-300
149685	ADIG	0.461105	<2E-300	<2E-300		7545	ZIC1	-0.301399	<2E-300	<2E-300
133383	SETD9	0.460935	<2E-300	<2E-300		6620	SNCB	-0.301112	<2E-300	<2E-300
1761	DMRT1	0.460223	<2E-300	<2E-300		140767	NRSN1	-0.300559	<2E-300	<2E-300
101929080	LINC02292	0.460131	<2E-300	<2E-300		23209	MLC1	-0.300411	<2E-300	<2E-300
128653	C20orf141	0.460127	<2E-300	<2E-300		818	CAMK2G	-0.30038	<2E-300	<2E-300
100507650	RNF212B	0.458876	<2E-300	<2E-300		815	CAMK2A	-0.30021	<2E-300	<2E-300
6756	SSX1	0.458056	<2E-300	<2E-300		6857	SYT1	-0.300007	<2E-300	<2E-300
388523	ZNF728	0.457447	<2E-300	<2E-300
56165	TDRD1	0.456976	<2E-300	<2E-300
93034	NT5C1B	0.456569	<2E-300	<2E-300
374864	CCDC178	0.456537	<2E-300	<2E-300
124783	SPATA32	0.456456	<2E-300	<2E-300
653720	GOLGA8M	0.456383	<2E-300	<2E-300
400655	LOC400655	0.456216	<2E-300	<2E-300
390003	GUCY2GP	0.456096	<2E-300	<2E-300
166863	RBM46	0.455856	<2E-300	<2E-300
5024	P2RX3	0.455451	<2E-300	<2E-300
6847	SYCP1	0.454775	<2E-300	<2E-300
171169	SPACA4	0.454772	<2E-300	<2E-300
100505817	LINC02582	0.454756	<2E-300	<2E-300
83889	WDR87	0.454684	<2E-300	<2E-300
285311	C3orf56	0.454598	<2E-300	<2E-300
102724698	LINC01905	0.454335	<2E-300	<2E-300
643714	CASC16	0.453506	<2E-300	<2E-300
163742	SLC25A3P1	0.453105	<2E-300	<2E-300
283796	GOLGA8IP	0.452908	<2E-300	<2E-300
63948	DMRTB1	0.452175	<2E-300	<2E-300
7652	ZNF99	0.452022	<2E-300	<2E-300
79370	BCL2L14	0.45178	<2E-300	<2E-300
89885	FATE1	0.451696	<2E-300	<2E-300
256646	NUTM1	0.451563	<2E-300	<2E-300
35	ACADS	0.45089	<2E-300	<2E-300
54508	EPB41L4A-DT	0.45063	<2E-300	<2E-300
51533	PHF7	0.450541	<2E-300	<2E-300
101927653	LINC02388	0.450255	<2E-300	<2E-300
11063	SOX30	0.450179	<2E-300	<2E-300
170626	XAGE3	0.450118	<2E-300	<2E-300
7141	TNP1	0.449914	<2E-300	<2E-300
729	C6	0.449902	<2E-300	<2E-300
285335	SLC9C1	0.449666	<2E-300	<2E-300
245932	DEFB119	0.449391	<2E-300	<2E-300
162517	FBXO39	0.448824	<2E-300	<2E-300
159125	RBMY2EP	0.44858	<2E-300	<2E-300
219557	TEX47	0.448505	<2E-300	<2E-300
388553	BHMG1	0.448367	<2E-300	<2E-300
2747	GLUD2	0.448309	<2E-300	<2E-300
127255	LRRIQ3	0.448204	<2E-300	<2E-300
83890	SPATA9	0.448117	<2E-300	<2E-300
140870	WFDC6	0.448026	<2E-300	<2E-300
145946	SPATA8	0.447924	<2E-300	<2E-300
728695	SPANXB1	0.447803	<2E-300	<2E-300
6691	SPINK2	0.4478	<2E-300	<2E-300
10214	SSX3	0.447789	<2E-300	<2E-300
57101	ANO2	0.447715	<2E-300	<2E-300
168433	RNF133	0.447269	<2E-300	<2E-300
401565	FAM166A	0.447208	<2E-300	<2E-300
6953	TCP10	0.4472	<2E-300	<2E-300
84570	COL25A1	0.446465	<2E-300	<2E-300
100128139	LINC01233	0.446433	<2E-300	<2E-300
101927755	RNFT1-DT	0.446418	<2E-300	<2E-300
347442	DCAF8L2	0.446358	<2E-300	<2E-300
79639	TMEM53	0.4461	<2E-300	<2E-300
100507334	LOC100507334	0.445638	<2E-300	<2E-300
149837	LINC00654	0.445632	<2E-300	<2E-300
140738	TMEM37	0.445562	<2E-300	<2E-300
441601	LOC441601	0.445546	<2E-300	<2E-300
100874095	ADIPOQ-AS1	0.445272	<2E-300	<2E-300
340069	FAM170A	0.445258	<2E-300	<2E-300
10555	AGPAT2	0.445048	<2E-300	<2E-300
285857	LINC02537	0.444446	<2E-300	<2E-300
283461	C12orf40	0.444371	<2E-300	<2E-300
100288797	TMEM239	0.444118	<2E-300	<2E-300
4112	MAGEB1	0.444098	<2E-300	<2E-300
284649	SMG7-AS1	0.443663	<2E-300	<2E-300
392636	AGMO	0.443552	<2E-300	<2E-300
8444	DYRK3	0.443373	<2E-300	<2E-300
401024	FSIP2	0.443278	<2E-300	<2E-300
79258	MMEL1	0.443223	<2E-300	<2E-300
135644	TRIM40	0.443171	<2E-300	<2E-300
219990	OOSP2	0.443085	<2E-300	<2E-300
57047	PLSCR2	0.442819	<2E-300	<2E-300
128821	CST9L	0.442722	<2E-300	<2E-300
4115	MAGEB4	0.442444	<2E-300	<2E-300
339834	CCDC36	0.442409	<2E-300	<2E-300
100286922	LOC100286922	0.442338	<2E-300	<2E-300
378925	RNF148	0.442252	<2E-300	<2E-300
4109	MAGEA10	0.442187	<2E-300	<2E-300
285423	IQCM	0.441586	<2E-300	<2E-300
196993	CT62	0.441399	<2E-300	<2E-300
4113	MAGEB2	0.441101	<2E-300	<2E-300
105370439	LINC02313	0.441078	<2E-300	<2E-300
245936	DEFB123	0.441047	<2E-300	<2E-300
348303	SELENOV	0.441035	<2E-300	<2E-300
80712	ESX1	0.440968	<2E-300	<2E-300
4114	MAGEB3	0.440959	<2E-300	<2E-300
81626	SHCBP1L	0.440761	<2E-300	<2E-300
51438	MAGEC2	0.440731	<2E-300	<2E-300
155184	SLC2A7	0.440703	<2E-300	<2E-300
140683	BPIFA2	0.440403	<2E-300	<2E-300
140690	CTCFL	0.440288	<2E-300	<2E-300
23626	SPO11	0.440137	<2E-300	<2E-300
4103	MAGEA4	0.44004	<2E-300	<2E-300
644041	C18orf63	0.440028	<2E-300	<2E-300
51480	VCX2	0.439901	<2E-300	<2E-300
7179	TPTE	0.439859	<2E-300	<2E-300
139135	PASD1	0.439632	<2E-300	<2E-300
158809	MAGEB6	0.439456	<2E-300	<2E-300
136991	ASZ1	0.439451	<2E-300	<2E-300
8712	PAGE1	0.439313	<2E-300	<2E-300
4100	MAGEA1	0.43911	<2E-300	<2E-300
11055	ZPBP	0.438961	<2E-300	<2E-300
100506540	SPTY2D1OS	0.438927	<2E-300	<2E-300
645030	NFIA-AS1	0.438918	<2E-300	<2E-300
140462	ASB9	0.438777	<2E-300	<2E-300
7278	TUBA3C	0.438674	<2E-300	<2E-300
139420	PPP4R3C	0.438617	<2E-300	<2E-300
124773	C17orf64	0.438416	<2E-300	<2E-300
222826	FAM217A	0.438395	<2E-300	<2E-300
4102	MAGEA3	0.43819	<2E-300	<2E-300
51270	TFDP3	0.438038	<2E-300	<2E-300
138009	DCAF4L2	0.437995	<2E-300	<2E-300
158521	FMR1NB	0.43799	<2E-300	<2E-300
128229	TSACC	0.437935	<2E-300	<2E-300
90737	PAGE5	0.437818	<2E-300	<2E-300
139804	RBMXL3	0.437666	<2E-300	<2E-300
401145	CCSER1	0.437635	<2E-300	<2E-300
284257	BOD1L2	0.437507	<2E-300	<2E-300
373509	USP50	0.437483	<2E-300	<2E-300
51213	LUZP4	0.437443	<2E-300	<2E-300
388381	C17orf98	0.43742	<2E-300	<2E-300
84070	FAM186B	0.43741	<2E-300	<2E-300
163223	ZNF676	0.437408	<2E-300	<2E-300
645037	GAGE2B	0.437287	<2E-300	<2E-300
64693	CTAGE1	0.437256	<2E-300	<2E-300
283129	MAJIN	0.437196	<2E-300	<2E-300
26103	LRIT1	0.437191	<2E-300	<2E-300
51136	RNFT1	0.437183	<2E-300	<2E-300
92483	LDHAL6B	0.437173	<2E-300	<2E-300
80316	PPP1R2C	0.437028	<2E-300	<2E-300
92736	OTOP2	0.436941	<2E-300	<2E-300
64097	EPB41L4A	0.436919	<2E-300	<2E-300
139422	MAGEB10	0.436915	<2E-300	<2E-300
4105	MAGEA6	0.436909	<2E-300	<2E-300
100505811	LINC02148	0.436896	<2E-300	<2E-300
102723661	LOC102723661	0.436805	<2E-300	<2E-300
643311	CT47B1	0.436779	<2E-300	<2E-300
8852	AKAP4	0.436763	<2E-300	<2E-300
133558	MROH2B	0.436627	<2E-300	<2E-300
101929516	PABPC4-AS1	0.436551	<2E-300	<2E-300
56979	PRDM9	0.436541	<2E-300	<2E-300
100421746	LOC100421746	0.436412	<2E-300	<2E-300
63904	DUSP21	0.436313	<2E-300	<2E-300
196477	CCER1	0.436217	<2E-300	<2E-300
654463	FER1L6	0.436204	<2E-300	<2E-300
132612	ADAD1	0.436028	<2E-300	<2E-300
151871	DPPA2	0.435986	<2E-300	<2E-300
139604	MAGEB16	0.435969	<2E-300	<2E-300
400794	LRRC52-AS1	0.435968	<2E-300	<2E-300
5232	PGK2	0.435965	<2E-300	<2E-300
2543	GAGE1	0.435935	<2E-300	<2E-300
140432	RNF113B	0.435873	<2E-300	<2E-300
139425	DCAF8L1	0.435784	<2E-300	<2E-300
11172	INSL6	0.43566	<2E-300	<2E-300
647589	ANHX	0.435573	<2E-300	<2E-300
127540	HMGB4	0.435566	<2E-300	<2E-300
648691	LL22NC03-63E9.3	0.435543	<2E-300	<2E-300
439927	LINC01555	0.435543	<2E-300	<2E-300
139562	OTUD6A	0.435363	<2E-300	<2E-300
27120	DKKL1	0.435331	<2E-300	<2E-300
1068	CETN1	0.435308	<2E-300	<2E-300
653125	GOLGA8K	0.435224	<2E-300	<2E-300
100996490	LINC01206	0.435201	<2E-300	<2E-300
8468	FKBP6	0.435167	<2E-300	<2E-300
152405	TEX55	0.435138	<2E-300	<2E-300
414061	DNAJB3	0.434996	<2E-300	<2E-300
139067	SPANXN3	0.434959	<2E-300	<2E-300
139628	FOXR2	0.434951	<2E-300	<2E-300
140836	BANF2	0.43482	<2E-300	<2E-300
101927808	CLSTN2-AS1	0.434786	<2E-300	<2E-300
166655	TRIM60	0.434566	<2E-300	<2E-300
374973	TEX38	0.434359	<2E-300	<2E-300
89882	TPD52L3	0.434338	<2E-300	<2E-300
10880	ACTL7B	0.434276	<2E-300	<2E-300
283847	TERB1	0.434275	<2E-300	<2E-300
389151	PRR23B	0.434246	<2E-300	<2E-300
10881	ACTL7A	0.434235	<2E-300	<2E-300
105374582	LINC01820	0.43413	<2E-300	<2E-300
5161	PDHA2	0.434087	<2E-300	<2E-300
255626	HIST1H2BA	0.43407	<2E-300	<2E-300
221613	HIST1H2AA	0.433988	<2E-300	<2E-300
84677	DSCR8	0.433942	<2E-300	<2E-300
100132963	SMIM9	0.43391	<2E-300	<2E-300
84643	KIF2B	0.433883	<2E-300	<2E-300
100287226	ZNF729	0.433856	<2E-300	<2E-300
339779	PRR30	0.433554	<2E-300	<2E-300
374355	CCDC172	0.433461	<2E-300	<2E-300
375337	TOPAZ1	0.433251	<2E-300	<2E-300
7258	TSPY1	0.433233	<2E-300	<2E-300
283197	LINC00301	0.433171	<2E-300	<2E-300
101928557	LOC101928557	0.433099	<2E-300	<2E-300
51481	VCX3A	0.433097	<2E-300	<2E-300
119180	LYZL2	0.433032	<2E-300	<2E-300
200523	TEX37	0.433025	<2E-300	<2E-300
168400	DDX53	0.432991	<2E-300	<2E-300
147719	LYPD4	0.432975	<2E-300	<2E-300
203413	CT83	0.432903	<2E-300	<2E-300
100820709	LINC00501	0.432857	<2E-300	<2E-300
100507651	LINC01606	0.432775	<2E-300	<2E-300
100507605	LINC00837	0.43277	<2E-300	<2E-300
101928288	LINC02504	0.432678	<2E-300	<2E-300
57151	LYZL6	0.432603	<2E-300	<2E-300
9947	MAGEC1	0.432545	<2E-300	<2E-300
140625	ACTRT2	0.432543	<2E-300	<2E-300
389766	C9orf153	0.43253	<2E-300	<2E-300
643677	CCDC168	0.432491	<2E-300	<2E-300
653073	GOLGA8J	0.43242	<2E-300	<2E-300
653075	GOLGA8T	0.432404	<2E-300	<2E-300
54586	EQTN	0.4324	<2E-300	<2E-300
81833	SPACA1	0.43236	<2E-300	<2E-300
125972	CALR3	0.432339	<2E-300	<2E-300
27127	SMC1B	0.432337	<2E-300	<2E-300
101929926	TEX51	0.432336	<2E-300	<2E-300
2712	GK2	0.432331	<2E-300	<2E-300
84528	RHOXF2	0.432247	<2E-300	<2E-300
140856	SCP2D1	0.43224	<2E-300	<2E-300
169966	TENT5D	0.432229	<2E-300	<2E-300
27288	RBMXL2	0.432129	<2E-300	<2E-300
122258	SPACA7	0.432114	<2E-300	<2E-300
1538	CYLC1	0.432012	<2E-300	<2E-300
676	BRDT	0.431966	<2E-300	<2E-300
100505758	PRMT5-AS1	0.431957	<2E-300	<2E-300
149018	LELP1	0.431949	<2E-300	<2E-300
84076	TKTL2	0.431911	<2E-300	<2E-300
400997	ACOXL-AS1	0.431879	<2E-300	<2E-300
145645	TERB2	0.431853	<2E-300	<2E-300
730159	TEX50	0.431785	<2E-300	<2E-300
100874182	LINC00424	0.431722	<2E-300	<2E-300
347487	CXorf66	0.4317	<2E-300	<2E-300
115795	FANCD2OS	0.43167	<2E-300	<2E-300
49	ACR	0.431454	<2E-300	<2E-300
128861	BPIFA3	0.43145	<2E-300	<2E-300
732275	LINC00917	0.431444	<2E-300	<2E-300
132625	ZFP42	0.431439	<2E-300	<2E-300
221823	PRPS1L1	0.431407	<2E-300	<2E-300
284382	ACTL9	0.431406	<2E-300	<2E-300
414301	DDI1	0.431267	<2E-300	<2E-300
78989	COLEC11	0.431222	<2E-300	<2E-300
284076	TTLL6	0.431187	<2E-300	<2E-300
100505515	LINC01723	0.43112	<2E-300	<2E-300
100996447	LOC100996447	0.431097	<2E-300	<2E-300
83893	SPATA16	0.431034	<2E-300	<2E-300
136263	SSMEM1	0.431003	<2E-300	<2E-300
220032	GDPD4	0.430992	<2E-300	<2E-300
389123	IQCF2	0.430967	<2E-300	<2E-300
494197	SPANXN5	0.430919	<2E-300	<2E-300
1618	DAZL	0.430861	<2E-300	<2E-300
132954	PDCL2	0.430856	<2E-300	<2E-300
646096	CHEK2P2	0.430807	<2E-300	<2E-300
285577	LINC01019	0.430787	<2E-300	<2E-300
94033	FTMT	0.430696	<2E-300	<2E-300
170487	ACTL10	0.430687	<2E-300	<2E-300
729121	RGPD4-AS1	0.430656	<2E-300	<2E-300
148231	LINC00905	0.430601	<2E-300	<2E-300
220047	CCDC83	0.430578	<2E-300	<2E-300
642929	LOC642929	0.430532	<2E-300	<2E-300
425054	VCX3B	0.430529	<2E-300	<2E-300
339669	TEX33	0.430524	<2E-300	<2E-300
344657	LRRIQ4	0.430468	<2E-300	<2E-300
100505619	LINC00919	0.430395	<2E-300	<2E-300
285126	DNAJC5G	0.430343	<2E-300	<2E-300
110117498	P3R3URF	0.4303	<2E-300	<2E-300
165721	DNAJB8	0.430263	<2E-300	<2E-300
728012	MCHR2-AS1	0.430235	<2E-300	<2E-300
55237	VRTN	0.430231	<2E-300	<2E-300
388960	C2orf78	0.430124	<2E-300	<2E-300
102557615	LINC01947	0.430061	<2E-300	<2E-300
100419008	PRR20G	0.430034	<2E-300	<2E-300
5568	PRKACG	0.43001	<2E-300	<2E-300
101929034	LINC02116	0.430007	<2E-300	<2E-300
151325	MYADML	0.429961	<2E-300	<2E-300
133482	SLCO6A1	0.429936	<2E-300	<2E-300
645961	SPATA31C2	0.429933	<2E-300	<2E-300
145942	TMCO5A	0.429861	<2E-300	<2E-300
107983988	SPEM3	0.429846	<2E-300	<2E-300
102724018	FRG2KP	0.429839	<2E-300	<2E-300
283471	TMPRSS12	0.429806	<2E-300	<2E-300
245802	MS4A6E	0.429786	<2E-300	<2E-300
26873	OPLAH	0.429686	<2E-300	<2E-300
1539	CYLC2	0.429667	<2E-300	<2E-300
146852	ODF4	0.42961	<2E-300	<2E-300
170062	FAM47B	0.429604	<2E-300	<2E-300
100507362	LINC01015	0.429598	<2E-300	<2E-300
126536	LINC00661	0.429458	<2E-300	<2E-300
100505890	SORCS3-AS1	0.429448	<2E-300	<2E-300
100133612	LINC01134	0.429437	<2E-300	<2E-300
79802	HHIPL2	0.429402	<2E-300	<2E-300
100874196	DIAPH3-AS2	0.429305	<2E-300	<2E-300
11085	ADAM30	0.429303	<2E-300	<2E-300
8755	ADAM6	0.429213	<2E-300	<2E-300
101927049	PLCE1-AS2	0.429191	<2E-300	<2E-300
140732	SUN5	0.429155	<2E-300	<2E-300
266971	PIPSL	0.429094	<2E-300	<2E-300
338005	LINC00221	0.429093	<2E-300	<2E-300
79024	SMIM2	0.429043	<2E-300	<2E-300
402779	CSMD2-AS1	0.42904	<2E-300	<2E-300
374768	SPEM1	0.428917	<2E-300	<2E-300
11105	PRDM7	0.428913	<2E-300	<2E-300
283685	GOLGA6L2	0.428902	<2E-300	<2E-300
101928869	GABRG3-AS1	0.428866	<2E-300	<2E-300
164380	CST13P	0.428841	<2E-300	<2E-300
339965	CCDC158	0.428793	<2E-300	<2E-300
100131816	UBE2DNL	0.428743	<2E-300	<2E-300
441525	SPANXN4	0.428728	<2E-300	<2E-300
50613	UBQLN3	0.428708	<2E-300	<2E-300
100288524	WI2-2373I1.2	0.428698	<2E-300	<2E-300
122651	RNASE11	0.428688	<2E-300	<2E-300
100506195	LARGE-AS1	0.428673	<2E-300	<2E-300
56157	TEX13A	0.428659	<2E-300	<2E-300
107984784	LOC107984784	0.428638	<2E-300	<2E-300
9271	PIWIL1	0.428622	<2E-300	<2E-300
84654	SPZ1	0.42858	<2E-300	<2E-300
170712	COX7B2	0.428551	<2E-300	<2E-300
100861546	LINC00564	0.428534	<2E-300	<2E-300
100505877	UBE2E2-AS1	0.428457	<2E-300	<2E-300
144203	OVOS2	0.42843	<2E-300	<2E-300
56163	RNF17	0.428349	<2E-300	<2E-300
400629	TEX19	0.428299	<2E-300	<2E-300
83447	SLC25A31	0.428213	<2E-300	<2E-300
64396	GMCL2	0.428184	<2E-300	<2E-300
144360	LINC00477	0.428169	<2E-300	<2E-300
126123	IZUMO2	0.428096	<2E-300	<2E-300
83446	CCDC70	0.428077	<2E-300	<2E-300
127247	ASB17	0.428009	<2E-300	<2E-300
102725019	LOC102725019	0.427953	<2E-300	<2E-300
84075	FSCB	0.427853	<2E-300	<2E-300
100500938	CCDC179	0.427818	<2E-300	<2E-300
146310	RNF151	0.42781	<2E-300	<2E-300
127391	TMCO2	0.427768	<2E-300	<2E-300
102723727	LPGAT1-AS1	0.427749	<2E-300	<2E-300
139793	PAGE3	0.427722	<2E-300	<2E-300
254158	CXorf58	0.427717	<2E-300	<2E-300
646864	ZNF723	0.427704	<2E-300	<2E-300
101927934	LINC01843	0.427654	<2E-300	<2E-300
105375297	LOC105375297	0.42761	<2E-300	<2E-300
2515	ADAM2	0.427589	<2E-300	<2E-300
5535	PPP3R2	0.427581	<2E-300	<2E-300
100507201	LINC01815	0.427372	<2E-300	<2E-300
84569	LYZL1	0.427325	<2E-300	<2E-300
64232	MS4A5	0.427312	<2E-300	<2E-300
64591	TSPY2	0.427303	<2E-300	<2E-300
145497	LRRC74A	0.427223	<2E-300	<2E-300
284498	C1orf167	0.427142	<2E-300	<2E-300
101805491	LINC02583	0.4271	<2E-300	<2E-300
100996263	LOC100996263	0.427078	<2E-300	<2E-300
148109	FAM187B	0.427007	<2E-300	<2E-300
389763	SPATA31D1	0.426891	<2E-300	<2E-300
388333	SPDYE4	0.426854	<2E-300	<2E-300
153745	FAM71B	0.426842	<2E-300	<2E-300
150160	CCT8L2	0.426836	<2E-300	<2E-300
220082	SPERT	0.42682	<2E-300	<2E-300
100874178	LINC00454	0.426584	<2E-300	<2E-300
440224	CXADRP3	0.42657	<2E-300	<2E-300
90316	TGIF2LX	0.426555	<2E-300	<2E-300
284369	SIGLECL1	0.426539	<2E-300	<2E-300
81569	ACTL8	0.426495	<2E-300	<2E-300
101927659	SMAD1-AS2	0.426433	<2E-300	<2E-300
161514	TBC1D21	0.426433	<2E-300	<2E-300
170627	XAGE5	0.426405	<2E-300	<2E-300
10047	CST8	0.426347	<2E-300	<2E-300
51224	ELOA2	0.426282	<2E-300	<2E-300
245935	DEFB122	0.426273	<2E-300	<2E-300
153743	PPP1R2B	0.426265	<2E-300	<2E-300
494188	FBXO47	0.42623	<2E-300	<2E-300
90655	TGIF2LY	0.426225	<2E-300	<2E-300
100505964	LINC01304	0.426224	<2E-300	<2E-300
389874	ZCCHC13	0.426199	<2E-300	<2E-300
54964	C1orf56	0.426191	<2E-300	<2E-300
100996694	LINC02502	0.426173	<2E-300	<2E-300
158297	SAXO1	0.426142	<2E-300	<2E-300
440184	CCDC196	0.426052	<2E-300	<2E-300
389152	PRR23C	0.426024	<2E-300	<2E-300
102725072	LOC102725072	0.426009	<2E-300	<2E-300
284546	C1orf185	0.425969	<2E-300	<2E-300
342850	ANKRD62	0.425936	<2E-300	<2E-300
100874097	UBE2Q1-AS1	0.425912	<2E-300	<2E-300
10665	TSBP1	0.425911	<2E-300	<2E-300
101929624	LINC01519	0.425895	<2E-300	<2E-300
101929771	LINC01655	0.425885	<2E-300	<2E-300
165100	TEX44	0.425867	<2E-300	<2E-300
91937	TIMD4	0.425836	<2E-300	<2E-300
6954	TCP11	0.425836	<2E-300	<2E-300
25774	GSTT4	0.425789	<2E-300	<2E-300
101929464	LOC101929464	0.425787	<2E-300	<2E-300
100131378	C11orf91	0.425736	<2E-300	<2E-300
105371335	LOC105371335	0.425732	<2E-300	<2E-300
107986400	LOC107986400	0.425723	<2E-300	<2E-300
64648	SPANXD	0.425719	<2E-300	<2E-300
101927504	LINC01682	0.425707	<2E-300	<2E-300
338661	TMEM225	0.42562	<2E-300	<2E-300
102723796	TLE7	0.425587	<2E-300	<2E-300
100129969	FAM205C	0.425583	<2E-300	<2E-300
101929093	LINC01350	0.425582	<2E-300	<2E-300
254312	LINC00710	0.425557	<2E-300	<2E-300
101929239	PACRG-AS2	0.425543	<2E-300	<2E-300
100169752	TEX36-AS1	0.425476	<2E-300	<2E-300
647288	CTAGE11P	0.425461	<2E-300	<2E-300
164127	CCDC185	0.425455	<2E-300	<2E-300
10281	DSCR4	0.425452	<2E-300	<2E-300
8749	ADAM18	0.425444	<2E-300	<2E-300
58531	PRM3	0.425431	<2E-300	<2E-300
729627	PRR23A	0.425407	<2E-300	<2E-300
149699	GTSF1L	0.425391	<2E-300	<2E-300
440518	GOLGA2P9	0.425357	<2E-300	<2E-300
255025	LINC00879	0.425306	<2E-300	<2E-300
171482	FAM9A	0.425274	<2E-300	<2E-300
85509	MBD3L1	0.425245	<2E-300	<2E-300
100996630	LINC01760	0.425193	<2E-300	<2E-300
401285	TCP10L2	0.425182	<2E-300	<2E-300
643854	CTAGE9	0.425148	<2E-300	<2E-300
101929315	LOC101929315	0.425129	<2E-300	<2E-300
317719	KLHL10	0.425122	<2E-300	<2E-300
285782	CAGE1	0.425122	<2E-300	<2E-300
399814	C10orf120	0.425067	<2E-300	<2E-300
101928138	LINC01486	0.425056	<2E-300	<2E-300
339976	TRIML1	0.425014	<2E-300	<2E-300
287015	TRIM42	0.424987	<2E-300	<2E-300
114960	TSGA13	0.42496	<2E-300	<2E-300
29850	TRPM5	0.424885	<2E-300	<2E-300
791115	PWRN2	0.424877	<2E-300	<2E-300
143241	DYDC1	0.424796	<2E-300	<2E-300
101928567	LINC02087	0.42471	<2E-300	<2E-300
100240728	LOC100240728	0.424696	<2E-300	<2E-300
105374694	LINC02228	0.424688	<2E-300	<2E-300
353324	SPATA12	0.424632	<2E-300	<2E-300
494141	LOC494141	0.424631	<2E-300	<2E-300
101927666	LOC101927666	0.424605	<2E-300	<2E-300
196968	DNM1P46	0.424571	<2E-300	<2E-300
4110	MAGEA11	0.424519	<2E-300	<2E-300
388468	POTEC	0.424467	<2E-300	<2E-300
403315	FAM92A1P2	0.424442	<2E-300	<2E-300
338949	TMEM202	0.424415	<2E-300	<2E-300
100286938	VPS13A-AS1	0.424402	<2E-300	<2E-300
642636	RAD21L1	0.424402	<2E-300	<2E-300
221122	LINC02685	0.424372	<2E-300	<2E-300
255220	TXNDC8	0.424319	<2E-300	<2E-300
285877	POM121L12	0.424259	<2E-300	<2E-300
101927433	LINC01255	0.424238	<2E-300	<2E-300
79696	ZC2HC1C	0.424233	<2E-300	<2E-300
100996941	IL21-AS1	0.424175	<2E-300	<2E-300
26188	OR1C1	0.424174	<2E-300	<2E-300
283585	LINC01148	0.42415	<2E-300	<2E-300
100874036	PLCH1-AS2	0.424121	<2E-300	<2E-300
100996597	LINC00690	0.424107	<2E-300	<2E-300
104266956	LINC01044	0.4241	<2E-300	<2E-300
102723786	LOC102723786	0.424094	<2E-300	<2E-300
646603	C4orf51	0.424086	<2E-300	<2E-300
440117	LINC02372	0.424034	<2E-300	<2E-300
219938	SPATA19	0.424019	<2E-300	<2E-300
152065	C3orf22	0.424019	<2E-300	<2E-300
85438	CABS1	0.424005	<2E-300	<2E-300
84103	C4orf17	0.423959	<2E-300	<2E-300
105371831	LINC02089	0.423896	<2E-300	<2E-300
100505841	LOC100505841	0.423879	<2E-300	<2E-300
154150	HDGFL1	0.423866	<2E-300	<2E-300
56903	PAPOLB	0.42385	<2E-300	<2E-300
284085	KRT18P55	0.423796	<2E-300	<2E-300
347411	MPC1L	0.423761	<2E-300	<2E-300
84803	GPAT3	0.423749	<2E-300	<2E-300
101928559	LINC01467	0.423722	<2E-300	<2E-300
102723968	LOC102723968	0.42371	<2E-300	<2E-300
57663	USP29	0.423661	<2E-300	<2E-300
646174	C16orf90	0.423626	<2E-300	<2E-300
105372444	LINC01872	0.423582	<2E-300	<2E-300
101926950	LINC01570	0.423477	<2E-300	<2E-300
84066	TEX35	0.423447	<2E-300	<2E-300
259308	FAM205A	0.423441	<2E-300	<2E-300
102725079	LINC01878	0.42341	<2E-300	<2E-300
283688	LINC00927	0.423348	<2E-300	<2E-300
101926890	DAB1-AS1	0.423253	<2E-300	<2E-300
159162	RBMY2FP	0.423243	<2E-300	<2E-300
25763	HYPM	0.42323	<2E-300	<2E-300
201243	SPEM2	0.423224	<2E-300	<2E-300
100507274	LINC01210	0.423209	<2E-300	<2E-300
338864	LINC00347	0.423168	<2E-300	<2E-300
283080	C10orf126	0.423143	<2E-300	<2E-300
101929207	LINC01729	0.42313	<2E-300	<2E-300
100506025	CRPPA-AS1	0.423078	<2E-300	<2E-300
148753	FAM163A	0.423047	<2E-300	<2E-300
84690	SPATA22	0.423028	<2E-300	<2E-300
104613533	LOC104613533	0.42294	<2E-300	<2E-300
494558	C9orf135-DT	0.422916	<2E-300	<2E-300
140894	CNBD2	0.422915	<2E-300	<2E-300
90827	ZNF479	0.422887	<2E-300	<2E-300
54088	LINC00113	0.422857	<2E-300	<2E-300
140873	C20orf173	0.422836	<2E-300	<2E-300
100132979	GOLGA8DP	0.422824	<2E-300	<2E-300
728409	LINC01548	0.422742	<2E-300	<2E-300
285224	DNAJB8-AS1	0.422719	<2E-300	<2E-300
100996345	LINC02140	0.422695	<2E-300	<2E-300
100129520	TEX13C	0.422672	<2E-300	<2E-300
105375679	LOC105375679	0.422657	<2E-300	<2E-300
101929441	ERLNC1	0.422634	<2E-300	<2E-300
148066	ZNRF4	0.422607	<2E-300	<2E-300
100996679	LINC02369	0.422601	<2E-300	<2E-300
146861	SLC35G3	0.422563	<2E-300	<2E-300
285190	RGPD4	0.42256	<2E-300	<2E-300
26716	OR2H1	0.422543	<2E-300	<2E-300
105374989	LOC105374989	0.422522	<2E-300	<2E-300
105370014	LINC02423	0.422477	<2E-300	<2E-300
100506765	IGSF11-AS1	0.42245	<2E-300	<2E-300
100329135	TRPC5OS	0.422383	<2E-300	<2E-300
104355292	LINC01525	0.422376	<2E-300	<2E-300
105378052	LOC105378052	0.422237	<2E-300	<2E-300
101927081	MIR4307HG	0.422172	<2E-300	<2E-300
647060	SPATA31A1	0.422139	<2E-300	<2E-300
100506907	CCDC37-DT	0.422072	<2E-300	<2E-300
101927683	LINC01744	0.42207	<2E-300	<2E-300
107984977	LINC02096	0.422005	<2E-300	<2E-300
221391	OPN5	0.421991	<2E-300	<2E-300
100506470	LINC01718	0.421989	<2E-300	<2E-300
138474	TAF1L	0.42198	<2E-300	<2E-300
375316	RBM44	0.421965	<2E-300	<2E-300
100506733	FAM170B-AS1	0.421958	<2E-300	<2E-300
196472	FAM71C	0.421924	<2E-300	<2E-300
1666	DECR1	0.421922	<2E-300	<2E-300
112401	BIRC8	0.421876	<2E-300	<2E-300
118670	FAM24A	0.42175	<2E-300	<2E-300
101927581	CCDC182	0.42166	<2E-300	<2E-300
353299	RGSL1	0.421636	<2E-300	<2E-300
101927227	LOC101927227	0.421617	<2E-300	<2E-300
101927839	LOC101927839	0.421609	<2E-300	<2E-300
101927762	LOC101927762	0.421567	<2E-300	<2E-300
101927017	LINC01180	0.421549	<2E-300	<2E-300
152586	MGAT4D	0.421532	<2E-300	<2E-300
158506	CBLL2	0.421482	<2E-300	<2E-300
8694	DGAT1	0.421465	<2E-300	<2E-300
105377652	LINC02480	0.421426	<2E-300	<2E-300
100652749	SPATA8-AS1	0.421421	<2E-300	<2E-300
101929172	LOC101929172	0.421349	<2E-300	<2E-300
148870	CCDC27	0.421289	<2E-300	<2E-300
728450	LINC00687	0.421251	<2E-300	<2E-300
54986	ULK4	0.421228	<2E-300	<2E-300
8547	FCN3	0.421168	<2E-300	<2E-300
123970	C16orf78	0.421096	<2E-300	<2E-300
100506650	C17orf112	0.421091	<2E-300	<2E-300
388406	LINC01999	0.421004	<2E-300	<2E-300
339501	PRSS38	0.420955	<2E-300	<2E-300
106699570	LOC106699570	0.420936	<2E-300	<2E-300
101928682	LOC101928682	0.42091	<2E-300	<2E-300
100130268	LOC100130268	0.420852	<2E-300	<2E-300
285941	C7orf71	0.42083	<2E-300	<2E-300
100873939	LNX1-AS1	0.420822	<2E-300	<2E-300
285692	LINC02112	0.420816	<2E-300	<2E-300
160419	C12orf50	0.420795	<2E-300	<2E-300
143471	PSMA8	0.420779	<2E-300	<2E-300
391712	TRIM61	0.420758	<2E-300	<2E-300
90332	EXOC3L2	0.420742	<2E-300	<2E-300
643136	ZC3H11B	0.42066	<2E-300	<2E-300
102724889	LOC102724889	0.420637	<2E-300	<2E-300
646498	C3orf84	0.420627	<2E-300	<2E-300
646457	C19orf67	0.420622	<2E-300	<2E-300
101927149	LINC01471	0.42062	<2E-300	<2E-300
101929584	LINC02443	0.420591	<2E-300	<2E-300
148581	UBE2U	0.42056	<2E-300	<2E-300
2703	GJA8	0.420509	<2E-300	<2E-300
376412	RNF126P1	0.420485	<2E-300	<2E-300
100129722	STPG3-AS1	0.420483	<2E-300	<2E-300
101929212	SMIM2-AS1	0.420468	<2E-300	<2E-300
102723604	LOC102723604	0.420459	<2E-300	<2E-300
1800	DPEP1	0.42042	<2E-300	<2E-300
102724020	LOC102724020	0.42034	<2E-300	<2E-300
105374524	LOC105374524	0.420327	<2E-300	<2E-300
100507277	LINC02314	0.420306	<2E-300	<2E-300
101929897	LOC101929897	0.420289	<2E-300	<2E-300
100652911	LINC01838	0.420281	<2E-300	<2E-300
83844	USP26	0.420193	<2E-300	<2E-300
220429	CTAGE10P	0.420157	<2E-300	<2E-300
101927700	LINC01524	0.420017	<2E-300	<2E-300
100505540	SLIT1-AS1	0.419869	<2E-300	<2E-300
63946	DMRTC2	0.419804	<2E-300	<2E-300
285326	LINC00692	0.419787	<2E-300	<2E-300
83942	TSSK1B	0.419781	<2E-300	<2E-300
101929073	LOC101929073	0.419638	<2E-300	<2E-300
389762	SPATA31D3	0.419631	<2E-300	<2E-300
286514	MAGEB18	0.419629	<2E-300	<2E-300
124912	SPACA3	0.419587	<2E-300	<2E-300
105371508	LOC105371508	0.419584	<2E-300	<2E-300
283303	MRGPRG-AS1	0.419552	<2E-300	<2E-300
53336	CPXCR1	0.419548	<2E-300	<2E-300
101927729	LINC02322	0.419529	<2E-300	<2E-300
105376230	TEX53	0.419481	<2E-300	<2E-300
105376745	LINC01784	0.41947	<2E-300	<2E-300
100874195	DIAPH3-AS1	0.419448	<2E-300	<2E-300
347127	SPATA31D5P	0.419418	<2E-300	<2E-300
7105	TSPAN6	0.419408	<2E-300	<2E-300
101928471	SOX5-AS1	0.419259	<2E-300	<2E-300
440452	TBC1D3P2	0.419203	<2E-300	<2E-300
105369860	LINC02424	0.419197	<2E-300	<2E-300
101927038	LINC02400	0.419192	<2E-300	<2E-300
442444	FAM47C	0.419079	<2E-300	<2E-300
101928401	LOC101928401	0.419039	<2E-300	<2E-300
348808	NPHP3-AS1	0.419029	<2E-300	<2E-300
284124	FLJ36000	0.418957	<2E-300	<2E-300
105377245	LINC02619	0.418912	<2E-300	<2E-300
389124	IQCF5	0.418905	<2E-300	<2E-300
100129669	IZUMO3	0.418888	<2E-300	<2E-300
79727	LIN28A	0.418824	<2E-300	<2E-300
387718	TEX36	0.4188	<2E-300	<2E-300
541473	LOC541473	0.418776	<2E-300	<2E-300
123346	HIGD2B	0.418708	<2E-300	<2E-300
133491	C5orf47	0.418645	<2E-300	<2E-300
10343	PKDREJ	0.418566	<2E-300	<2E-300
101928476	LINC01676	0.418549	<2E-300	<2E-300
100379174	MACROD2-AS1	0.418539	<2E-300	<2E-300
56311	ANKRD7	0.418536	<2E-300	<2E-300
105375266	LOC105375266	0.418536	<2E-300	<2E-300
389690	MROH5	0.418511	<2E-300	<2E-300
283150	FOXR1	0.418468	<2E-300	<2E-300
149647	FAM71A	0.418462	<2E-300	<2E-300
161142	FAM71D	0.418455	<2E-300	<2E-300
101929282	LINC02612	0.418449	<2E-300	<2E-300
104502416	FOXP1-AS1	0.418438	<2E-300	<2E-300
162083	C16orf82	0.418364	<2E-300	<2E-300
388951	TSPYL6	0.418358	<2E-300	<2E-300
102723483	CSE1L-AS1	0.418356	<2E-300	<2E-300
389320	TEX43	0.418353	<2E-300	<2E-300
137362	GOT1L1	0.418334	<2E-300	<2E-300
124626	ZPBP2	0.418317	<2E-300	<2E-300
440243	GOLGA6L22	0.418307	<2E-300	<2E-300
101929350	LINC01665	0.418298	<2E-300	<2E-300
100505478	TEX48	0.418291	<2E-300	<2E-300
101929225	MCM8-AS1	0.418182	<2E-300	<2E-300
100505993	TMEM210	0.418135	<2E-300	<2E-300
85319	BAGE2	0.418127	<2E-300	<2E-300
388276	C16orf97	0.41811	<2E-300	<2E-300
3948	LDHC	0.418096	<2E-300	<2E-300
164714	TTLL8	0.418078	<2E-300	<2E-300
102467079	LINC02180	0.418027	<2E-300	<2E-300
284274	SMIM21	0.418003	<2E-300	<2E-300
100506050	LINC01005	0.41798	<2E-300	<2E-300
101929488	LOC101929488	0.417945	<2E-300	<2E-300
100505893	SLIT2-IT1	0.417863	<2E-300	<2E-300
105370888	TMEM202-AS1	0.417817	<2E-300	<2E-300
53940	FTHL17	0.41781	<2E-300	<2E-300
401207	C5orf63	0.417789	<2E-300	<2E-300
101928442	LINC01491	0.417789	<2E-300	<2E-300
162387	MFSD6L	0.417738	<2E-300	<2E-300
286238	LOC286238	0.417737	<2E-300	<2E-300
84779	NAA11	0.417728	<2E-300	<2E-300
101929064	LOC101929064	0.417698	<2E-300	<2E-300
645202	LOC645202	0.41767	<2E-300	<2E-300
202051	SPATA24	0.417667	<2E-300	<2E-300
101929058	LOC101929058	0.417623	<2E-300	<2E-300
56964	WDR93	0.417615	<2E-300	<2E-300
255926	ADAM5	0.417599	<2E-300	<2E-300
646892	SH2D7	0.417572	<2E-300	<2E-300
138724	C9orf131	0.417564	<2E-300	<2E-300
100130849	LOC100130849	0.417563	<2E-300	<2E-300
102724659	LOC102724659	0.41755	<2E-300	<2E-300
283854	CASC22	0.417543	<2E-300	<2E-300
103581031	CASC23	0.417452	<2E-300	<2E-300
101928162	LINC02366	0.41745	<2E-300	<2E-300
100130348	TMEM262	0.417404	<2E-300	<2E-300
440757	LINC00851	0.417347	<2E-300	<2E-300
105374676	LINC02241	0.41734	<2E-300	<2E-300
101927487	LINC01609	0.417331	<2E-300	<2E-300
102577426	LINC01962	0.417294	<2E-300	<2E-300
103312105	LOC103312105	0.417259	<2E-300	<2E-300
105372267	LINC01862	0.417237	<2E-300	<2E-300
56269	IRGC	0.417236	<2E-300	<2E-300
285955	SPDYE1	0.417207	<2E-300	<2E-300
105374644	LINC02142	0.417204	<2E-300	<2E-300
100506675	LOC100506675	0.41718	<2E-300	<2E-300
101928877	LINC02436	0.417172	<2E-300	<2E-300
101927795	LOC101927795	0.417152	<2E-300	<2E-300
101926966	LINC01804	0.417084	<2E-300	<2E-300
105370473	LOC105370473	0.417068	<2E-300	<2E-300
286234	SPATA31E1	0.417066	<2E-300	<2E-300
136541	PRSS58	0.41701	<2E-300	<2E-300
100128496	C20orf78	0.417009	<2E-300	<2E-300
105378738	LINC01755	0.417008	<2E-300	<2E-300
348021	LINC00442	0.416995	<2E-300	<2E-300
401067	IQCF3	0.416979	<2E-300	<2E-300
102800314	MIR7515HG	0.416977	<2E-300	<2E-300
151658	LINC00635	0.416953	<2E-300	<2E-300
105372143	LOC105372143	0.416838	<2E-300	<2E-300
83867	TTTY12	0.416827	<2E-300	<2E-300
378807	CATSPER4	0.416814	<2E-300	<2E-300
101055625	OVCH1-AS1	0.416802	<2E-300	<2E-300
6939	TCF15	0.416762	<2E-300	<2E-300
219865	OR8G5	0.416746	<2E-300	<2E-300
91227	GGTLC2	0.416742	<2E-300	<2E-300
140628	GATA5	0.416712	<2E-300	<2E-300
102723623	LOC102723623	0.416705	<2E-300	<2E-300
100128505	ASTN2-AS1	0.416674	<2E-300	<2E-300
342372	PKD1L3	0.416649	<2E-300	<2E-300
145216	LINC00637	0.416643	<2E-300	<2E-300
100506475	EGFLAM-AS2	0.416587	<2E-300	<2E-300
441519	CT45A3	0.416576	<2E-300	<2E-300
1420	CRYGC	0.416551	<2E-300	<2E-300
284355	TPRX1	0.416509	<2E-300	<2E-300
100506840	IQCF4	0.416509	<2E-300	<2E-300
164592	CCDC116	0.416497	<2E-300	<2E-300
161829	EXD1	0.416488	<2E-300	<2E-300
283214	LOC283214	0.416445	<2E-300	<2E-300
414157	C10orf62	0.416445	<2E-300	<2E-300
284418	FAM71E2	0.416438	<2E-300	<2E-300
339622	LINC01692	0.416393	<2E-300	<2E-300
102724264	LINC02658	0.416335	<2E-300	<2E-300
100506406	LOC100506406	0.416331	<2E-300	<2E-300
128864	C20orf144	0.416292	<2E-300	<2E-300
107985312	LINC01791	0.41624	<2E-300	<2E-300
101928917	HSFX3	0.416215	<2E-300	<2E-300
284661	LINC01777	0.416205	<2E-300	<2E-300
10566	AKAP3	0.416171	<2E-300	<2E-300
138240	C9orf57	0.416117	<2E-300	<2E-300
340286	FAM183BP	0.416109	<2E-300	<2E-300
643955	ZNF733P	0.416084	<2E-300	<2E-300
105372292	LINC01855	0.416075	<2E-300	<2E-300
100129407	FAM236A	0.416066	<2E-300	<2E-300
285679	C5orf60	0.416044	<2E-300	<2E-300
105377175	LINC02050	0.416029	<2E-300	<2E-300
440956	IQCF6	0.415998	<2E-300	<2E-300
102725193	LOC102725193	0.415901	<2E-300	<2E-300
84203	TXNDC2	0.415851	<2E-300	<2E-300
158724	FAM47A	0.415847	<2E-300	<2E-300
283486	LINC00567	0.415754	<2E-300	<2E-300
100507470	GRID1-AS1	0.41575	<2E-300	<2E-300
503497	MS4A13	0.415731	<2E-300	<2E-300
101928276	LINC01227	0.415721	<2E-300	<2E-300
121643	FOXN4	0.415655	<2E-300	<2E-300
641365	LINC00616	0.41565	<2E-300	<2E-300
100507091	PITPNM2-AS1	0.415638	<2E-300	<2E-300
101927926	LINC01851	0.415618	<2E-300	<2E-300
441452	SPATA31C1	0.415595	<2E-300	<2E-300
375189	PFN4	0.415578	<2E-300	<2E-300
386757	SLC6A10P	0.415542	<2E-300	<2E-300
374739	TEPP	0.415514	<2E-300	<2E-300
283767	GOLGA6L1	0.415442	<2E-300	<2E-300
100506272	LINC02492	0.415395	<2E-300	<2E-300
26476	OR10J1	0.415376	<2E-300	<2E-300
100874157	LINC00395	0.415325	<2E-300	<2E-300
1636	ACE	0.415263	<2E-300	<2E-300
100505609	LINC02053	0.415231	<2E-300	<2E-300
101928167	LINC01917	0.415183	<2E-300	<2E-300
100996665	LINC01533	0.415179	<2E-300	<2E-300
149934	NCOR1P1	0.415136	<2E-300	<2E-300
401039	LINC01940	0.415098	<2E-300	<2E-300
104355140	LINC00375	0.415053	<2E-300	<2E-300
83592	AKR1E2	0.415039	<2E-300	<2E-300
3991	LIPE	0.415028	<2E-300	<2E-300
54830	NUP62CL	0.415025	<2E-300	<2E-300
100130548	LOC100130548	0.41499	<2E-300	<2E-300
100874206	OSBPL10-AS1	0.414935	<2E-300	<2E-300
283352	TMEM132D-AS1	0.414924	<2E-300	<2E-300
105373343	LOC105373343	0.414802	<2E-300	<2E-300
124535	HSF5	0.414793	<2E-300	<2E-300
94026	POM121L2	0.414764	<2E-300	<2E-300
105372672	LOC105372672	0.414751	<2E-300	<2E-300
653567	TMEM236	0.414712	<2E-300	<2E-300
100507657	LINC02554	0.414704	<2E-300	<2E-300
101928571	ZNF649-AS1	0.414636	<2E-300	<2E-300
126402	CCDC105	0.414612	<2E-300	<2E-300
100505545	LINC01095	0.414604	<2E-300	<2E-300
100506937	LOC100506937	0.414591	<2E-300	<2E-300
101928185	NCKAP5-AS1	0.414564	<2E-300	<2E-300
122664	TPPP2	0.414485	<2E-300	<2E-300
644994	SMIM23	0.414422	<2E-300	<2E-300
102724776	LOC102724776	0.414334	<2E-300	<2E-300
29999	FSCN3	0.414306	<2E-300	<2E-300
63978	PRDM14	0.414302	<2E-300	<2E-300
101927657	LOC101927657	0.414268	<2E-300	<2E-300
102724076	LINC01038	0.41424	<2E-300	<2E-300
285641	SLC36A3	0.414233	<2E-300	<2E-300
101059915	LOC101059915	0.41422	<2E-300	<2E-300
392509	ARL13A	0.414126	<2E-300	<2E-300
100507391	LINC01968	0.414125	<2E-300	<2E-300
285740	PHACTR2-AS1	0.413998	<2E-300	<2E-300
131831	ERICH6	0.413988	<2E-300	<2E-300
101928775	LOC101928775	0.413966	<2E-300	<2E-300
389652	ASNSP1	0.413931	<2E-300	<2E-300
101929153	LINC02114	0.413904	<2E-300	<2E-300
135886	TMEM270	0.413875	<2E-300	<2E-300
89869	PLCZ1	0.413869	<2E-300	<2E-300
5619	PRM1	0.413866	<2E-300	<2E-300
101929524	LOC101929524	0.413839	<2E-300	<2E-300
105376827	LINC01757	0.413832	<2E-300	<2E-300
221191	PRSS54	0.413795	<2E-300	<2E-300
105378739	LINC01753	0.413678	<2E-300	<2E-300
105374400	LINC02505	0.413623	<2E-300	<2E-300
139741	ACTRT1	0.41361	<2E-300	<2E-300
6677	SPAM1	0.413598	<2E-300	<2E-300
647107	LINC01192	0.413506	<2E-300	<2E-300
641518	LEF1-AS1	0.4135	<2E-300	<2E-300
101929162	LOC101929162	0.413453	<2E-300	<2E-300
168975	CNBD1	0.413405	<2E-300	<2E-300
105372626	LINC01728	0.413392	<2E-300	<2E-300
727832	GOLGA6L6	0.413381	<2E-300	<2E-300
50511	SYCP3	0.413341	<2E-300	<2E-300
101927685	HSFX4	0.413338	<2E-300	<2E-300
729786	GOLGA8CP	0.413329	<2E-300	<2E-300
283025	LINC01553	0.413325	<2E-300	<2E-300
282966	C10orf53	0.413159	<2E-300	<2E-300
345456	PFN3	0.413109	<2E-300	<2E-300
392843	IQCA1L	0.413088	<2E-300	<2E-300
5620	PRM2	0.413057	<2E-300	<2E-300
105378591	LOC105378591	0.413039	<2E-300	<2E-300
157855	KCNU1	0.413026	<2E-300	<2E-300
2880	GPX5	0.412868	<2E-300	<2E-300
9002	F2RL3	0.412852	<2E-300	<2E-300
7450	VWF	0.41285	<2E-300	<2E-300
256979	SUN3	0.412843	<2E-300	<2E-300
100133036	FAM95B1	0.412811	<2E-300	<2E-300
5671	PSG3	0.412786	<2E-300	<2E-300
100874093	BRWD1-AS1	0.412777	<2E-300	<2E-300
105371620	LOC105371620	0.412644	<2E-300	<2E-300
100132565	GOLGA8F	0.412636	<2E-300	<2E-300
105376854	LINC01925	0.4126	<2E-300	<2E-300
124871	FLJ40194	0.412583	<2E-300	<2E-300
105372893	LINC01717	0.412553	<2E-300	<2E-300
102467655	LINC02219	0.412521	<2E-300	<2E-300
494119	SPANXN2	0.412502	<2E-300	<2E-300
284801	MIR663AHG	0.412293	<2E-300	<2E-300
284788	LOC284788	0.412217	<2E-300	<2E-300
79853	TM4SF20	0.412123	<2E-300	<2E-300
23532	PRAME	0.412056	<2E-300	<2E-300
642864	SPATA42	0.412003	<2E-300	<2E-300
102724601	LOC102724601	0.411895	<2E-300	<2E-300
101928597	LOC101928597	0.411873	<2E-300	<2E-300
102724913	LINC01899	0.411792	<2E-300	<2E-300
105377617	LINC01596	0.411789	<2E-300	<2E-300
338069	ST7-OT4	0.411773	<2E-300	<2E-300
105379109	LOC105379109	0.411736	<2E-300	<2E-300
101928440	FBXO3-DT	0.411728	<2E-300	<2E-300
101927620	LOC101927620	0.411646	<2E-300	<2E-300
340307	CTAGE6	0.41158	<2E-300	<2E-300
102723362	LINC01884	0.411575	<2E-300	<2E-300
167	CRISP1	0.411553	<2E-300	<2E-300
92552	ATXN3L	0.411516	<2E-300	<2E-300
101927921	LINC01478	0.411495	<2E-300	<2E-300
100287704	LOC100287704	0.411483	<2E-300	<2E-300
130560	SPATA3	0.411424	<2E-300	<2E-300
27437	HSFY1P1	0.411397	<2E-300	<2E-300
101928190	LINC01487	0.411384	<2E-300	<2E-300
7142	TNP2	0.411362	<2E-300	<2E-300
102724651	LINC01919	0.411195	<2E-300	<2E-300
283159	OR8D1	0.411186	<2E-300	<2E-300
100861542	LINC00554	0.411117	<2E-300	<2E-300
441161	OOEP	0.411106	<2E-300	<2E-300
27136	MORC1	0.411105	<2E-300	<2E-300
441251	SPDYE7P	0.411073	<2E-300	<2E-300
100131117	ZBTB20-AS1	0.411056	<2E-300	<2E-300
494118	SPANXN1	0.411026	<2E-300	<2E-300
204801	NLRP11	0.411017	<2E-300	<2E-300
84692	CCDC54	0.410953	<2E-300	<2E-300
390877	LOC390877	0.41091	<2E-300	<2E-300
114026	ZIM3	0.410867	<2E-300	<2E-300
100996307	LIPE-AS1	0.41082	<2E-300	<2E-300
125931	CEACAM20	0.410704	<2E-300	<2E-300
103752555	SPATA17-AS1	0.410698	<2E-300	<2E-300
245934	DEFB121	0.410695	<2E-300	<2E-300
101929701	LINC01584	0.410645	<2E-300	<2E-300
101929551	LOC101929551	0.410617	<2E-300	<2E-300
100874145	LINC00364	0.410567	<2E-300	<2E-300
83449	PMFBP1	0.410545	<2E-300	<2E-300
105370622	LOC105370622	0.410525	<2E-300	<2E-300
103091865	BRWD1-AS2	0.410371	<2E-300	<2E-300
100874208	NDFIP2-AS1	0.410298	<2E-300	<2E-300
140731	ANKRD60	0.410294	<2E-300	<2E-300
158381	ATP8B5P	0.410252	<2E-300	<2E-300
100507384	LOC100507384	0.410213	<2E-300	<2E-300
100505826	STK4-AS1	0.410202	<2E-300	<2E-300
101927347	GRM7-AS3	0.410183	<2E-300	<2E-300
4184	SMCP	0.41018	<2E-300	<2E-300
100132202	LOC100132202	0.410173	<2E-300	<2E-300
255330	NUP210P1	0.410139	<2E-300	<2E-300
100652791	GS1-24F4.2	0.41005	<2E-300	<2E-300
104355293	LINC00376	0.410003	<2E-300	<2E-300
203569	PAGE2	0.409975	<2E-300	<2E-300
340168	DPPA5	0.409959	<2E-300	<2E-300
340441	POTEA	0.409926	<2E-300	<2E-300
54752	FNDC8	0.409919	<2E-300	<2E-300
26240	FAM50B	0.409791	<2E-300	<2E-300
54514	DDX4	0.409772	<2E-300	<2E-300
101927282	LINC02466	0.409717	<2E-300	<2E-300
441234	ZNF716	0.409618	<2E-300	<2E-300
100131303	DPEP2NB	0.409595	<2E-300	<2E-300
259234	DSCR10	0.409551	<2E-300	<2E-300
26080	FAM230C	0.409545	<2E-300	<2E-300
101928536	LINC01493	0.409479	<2E-300	<2E-300
254272	TBC1D28	0.409427	<2E-300	<2E-300
100874261	CCDC200	0.409242	<2E-300	<2E-300
728310	GOLGA6L7	0.409159	<2E-300	<2E-300
57096	RPGRIP1	0.409083	<2E-300	<2E-300
113746	ODF3	0.408965	<2E-300	<2E-300
102546228	LINC02039	0.4089	<2E-300	<2E-300
101928661	LOC101928661	0.408816	<2E-300	<2E-300
2492	FSHR	0.408792	<2E-300	<2E-300
100874239	ARHGAP26-AS1	0.408772	<2E-300	<2E-300
317754	POTED	0.408679	<2E-300	<2E-300
2713	GK3P	0.40865	<2E-300	<2E-300
103352670	LINC01419	0.408629	<2E-300	<2E-300
107986277	LOC107986277	0.40861	<2E-300	<2E-300
100507506	LOC100507506	0.408605	<2E-300	<2E-300
339168	TMEM95	0.408595	<2E-300	<2E-300
168417	ZNF679	0.408529	<2E-300	<2E-300
100652909	LINC00904	0.408465	<2E-300	<2E-300
105377610	LINC02508	0.408455	<2E-300	<2E-300
378950	RBMY1E	0.408446	<2E-300	<2E-300
107986164	LINC02020	0.408431	<2E-300	<2E-300
105375095	LOC105375095	0.408378	<2E-300	<2E-300
5318	PKP2	0.408321	<2E-300	<2E-300
56659	KCNK13	0.408317	<2E-300	<2E-300
653643	GOLGA6D	0.408283	<2E-300	<2E-300
100129138	LOC100129138	0.40823	<2E-300	<2E-300
1260	CNGA2	0.408192	<2E-300	<2E-300
104472717	LINC01224	0.408156	<2E-300	<2E-300
120935	CCDC38	0.408144	<2E-300	<2E-300
441818	WBP11P1	0.408132	<2E-300	<2E-300
343169	OR6F1	0.408113	<2E-300	<2E-300
282980	LINC00700	0.408094	<2E-300	<2E-300
64735	LINC00254	0.408071	<2E-300	<2E-300
101929425	BTBD9-AS1	0.408049	<2E-300	<2E-300
101928677	ETDA	0.408035	<2E-300	<2E-300
51703	ACSL5	0.408016	<2E-300	<2E-300
728660	LOC728660	0.408	<2E-300	<2E-300
285643	KIF4B	0.407987	<2E-300	<2E-300
100652833	LOC100652833	0.40794	<2E-300	<2E-300
284948	SH2D6	0.407932	<2E-300	<2E-300
54766	BTG4	0.407882	<2E-300	<2E-300
100506999	LINC02318	0.407879	<2E-300	<2E-300
100505583	LINC00838	0.407831	<2E-300	<2E-300
728498	GOLGA8H	0.407753	<2E-300	<2E-300
89837	ULK4P3	0.407688	<2E-300	<2E-300
105374758	LOC105374758	0.40768	<2E-300	<2E-300
140876	RIPOR3	0.407626	<2E-300	<2E-300
100128788	SRRM2-AS1	0.407558	<2E-300	<2E-300
100130386	LINC00552	0.407548	<2E-300	<2E-300
101928942	LOC101928942	0.407528	<2E-300	<2E-300
2928	GSC2	0.407489	<2E-300	<2E-300
100996478	LINC01964	0.40745	<2E-300	<2E-300
728269	MAGEA9B	0.407392	<2E-300	<2E-300
153579	BTNL9	0.407361	<2E-300	<2E-300
5042	PABPC3	0.407355	<2E-300	<2E-300
101928999	IQCF5-AS1	0.40732	<2E-300	<2E-300
102723525	LINC02498	0.407234	<2E-300	<2E-300
503519	LINC00929	0.407222	<2E-300	<2E-300
132243	H1FOO	0.407212	<2E-300	<2E-300
102467222	LOC102467222	0.407197	<2E-300	<2E-300
102723833	LOC102723833	0.407144	<2E-300	<2E-300
100996671	LOC100996671	0.407126	<2E-300	<2E-300
101928769	LINC02229	0.407122	<2E-300	<2E-300
102723330	LOC102723330	0.407109	<2E-300	<2E-300
29774	POM121L9P	0.407038	<2E-300	<2E-300
26648	OR7E24	0.406914	<2E-300	<2E-300
81472	OR2C3	0.406885	<2E-300	<2E-300
100652759	PRICKLE2-AS1	0.406884	<2E-300	<2E-300
145376	PPP1R36	0.406849	<2E-300	<2E-300
101928721	LOC101928721	0.406844	<2E-300	<2E-300
100506122	LINC02431	0.406813	<2E-300	<2E-300
84517	ACTRT3	0.406807	<2E-300	<2E-300
221241	LINC00305	0.406783	<2E-300	<2E-300
56243	KIAA1217	0.406766	<2E-300	<2E-300
105374344	LOC105374344	0.406677	<2E-300	<2E-300
102724188	LINC01674	0.406671	<2E-300	<2E-300
414201	ZNF32-AS3	0.406667	<2E-300	<2E-300
100507435	DLGAP2-AS1	0.406654	<2E-300	<2E-300
442247	RFPL4B	0.406548	<2E-300	<2E-300
105376992	LINC01742	0.406455	<2E-300	<2E-300
100874286	NRG1-IT3	0.406384	<2E-300	<2E-300
100874187	LINC00559	0.406349	<2E-300	<2E-300
392307	FAM221B	0.406254	<2E-300	<2E-300
105375614	LOC105375614	0.406239	<2E-300	<2E-300
101927007	LINC01365	0.40621	<2E-300	<2E-300
101929528	LOC101929528	0.406202	<2E-300	<2E-300
55231	CCDC87	0.406156	<2E-300	<2E-300
146822	CDRT15	0.406149	<2E-300	<2E-300
105374791	LINC01890	0.406147	<2E-300	<2E-300
105372069	LOC105372069	0.406133	<2E-300	<2E-300
132141	IQCF1	0.406129	<2E-300	<2E-300
100506275	KRBOX1-AS1	0.406068	<2E-300	<2E-300
100289087	TSPY10	0.406036	<2E-300	<2E-300
101927704	MIR3663HG	0.406035	<2E-300	<2E-300
100130967	C6orf99	0.406028	<2E-300	<2E-300
101928752	LINC01043	0.406018	<2E-300	<2E-300
101929082	LINC01333	0.40596	<2E-300	<2E-300
105372746	LINC01683	0.405795	<2E-300	<2E-300
105371644	LINC01688	0.405785	<2E-300	<2E-300
729815	LOC729815	0.40576	<2E-300	<2E-300
8756	ADAM7	0.405728	<2E-300	<2E-300
105375929	LOC105375929	0.405712	<2E-300	<2E-300
728588	MS4A18	0.405686	<2E-300	<2E-300
101927735	TMEM132D-AS2	0.405624	<2E-300	<2E-300
101927560	LOC101927560	0.405621	<2E-300	<2E-300
150527	PRSS40A	0.405589	<2E-300	<2E-300
727830	SPATA31A3	0.405542	<2E-300	<2E-300
101927492	UTAT33	0.405518	<2E-300	<2E-300
255411	TEX49	0.405505	<2E-300	<2E-300
105375843	LOC105375843	0.405433	<2E-300	<2E-300
64663	SPANXC	0.405419	<2E-300	<2E-300
342538	NACA2	0.405392	<2E-300	<2E-300
54763	ROPN1	0.405359	<2E-300	<2E-300
440955	TMEM89	0.405327	<2E-300	<2E-300
146779	EFCAB3	0.405315	<2E-300	<2E-300
284067	CFAP97D1	0.405274	<2E-300	<2E-300
147407	SLC25A52	0.405273	<2E-300	<2E-300
139170	DCAF12L1	0.405229	<2E-300	<2E-300
101927334	LINC02127	0.405172	<2E-300	<2E-300
154865	IQUB	0.405133	<2E-300	<2E-300
342096	GOLGA6A	0.405048	<2E-300	<2E-300
101929486	LINC01722	0.405009	<2E-300	<2E-300
134187	POU5F2	0.404952	<2E-300	<2E-300
101927424	LINC01961	0.404944	<2E-300	<2E-300
105369996	LINC02459	0.404919	<2E-300	<2E-300
105373518	LINC01796	0.40491	<2E-300	<2E-300
2878	GPX3	0.404908	<2E-300	<2E-300
101927835	LINC02143	0.404798	<2E-300	<2E-300
100287792	LOC100287792	0.404796	<2E-300	<2E-300
101927543	LOC101927543	0.404786	<2E-300	<2E-300
101928614	LINC02189	0.404659	<2E-300	<2E-300
105371766	LINC02079	0.404377	<2E-300	<2E-300
83639	TEX101	0.404271	<2E-300	<2E-300
101928165	CASC17	0.40417	<2E-300	<2E-300
100874201	B4GALT4-AS1	0.404161	<2E-300	<2E-300
101928791	LINC01147	0.404129	<2E-300	<2E-300
102723378	LINC01495	0.404128	<2E-300	<2E-300
101929570	LOC101929570	0.404116	<2E-300	<2E-300
2167	FABP4	0.403969	<2E-300	<2E-300
105369891	LINC02399	0.40396	<2E-300	<2E-300
2028	ENPEP	0.403898	<2E-300	<2E-300
100874143	LINC00358	0.403863	<2E-300	<2E-300
105375342	LOC105375342	0.403782	<2E-300	<2E-300
101929181	LINC01647	0.403729	<2E-300	<2E-300
143678	C11orf94	0.403695	<2E-300	<2E-300
101927591	DPP10-AS3	0.403681	<2E-300	<2E-300
102724433	LINC02420	0.403628	<2E-300	<2E-300
101928496	LINC01492	0.403592	<2E-300	<2E-300
100874012	NAV2-AS5	0.403592	<2E-300	<2E-300
102723617	LINC01766	0.403591	<2E-300	<2E-300
79025	FNDC11	0.403487	<2E-300	<2E-300
100129654	TCF24	0.403375	<2E-300	<2E-300
105376064	FAM242F	0.403371	<2E-300	<2E-300
102724631	POTEB3	0.403348	<2E-300	<2E-300
135932	TMEM139	0.403343	<2E-300	<2E-300
100862679	NAALADL2-AS3	0.403341	<2E-300	<2E-300
84215	ZNF541	0.403284	<2E-300	<2E-300
6948	TCN2	0.403252	<2E-300	<2E-300
147741	ZNF560	0.403246	<2E-300	<2E-300
101927418	LOC101927418	0.403192	<2E-300	<2E-300
728586	CCDC192	0.403142	<2E-300	<2E-300
100508631	LINC02616	0.403108	<2E-300	<2E-300
105370829	LOC105370829	0.403089	<2E-300	<2E-300
101928700	LOC101928700	0.403088	<2E-300	<2E-300
641367	LOC641367	0.403015	<2E-300	<2E-300
4956	ODF1	0.403012	<2E-300	<2E-300
101929696	PSD2-AS1	0.402991	<2E-300	<2E-300
401082	LINC01205	0.402981	<2E-300	<2E-300
8647	ABCB11	0.402906	<2E-300	<2E-300
159989	DEUP1	0.402832	<2E-300	<2E-300
79746	ECHDC3	0.402809	<2E-300	<2E-300
100507629	LINC00658	0.402777	<2E-300	<2E-300
100505685	LOC100505685	0.402764	<2E-300	<2E-300
283403	C12orf80	0.402748	<2E-300	<2E-300
32	ACACB	0.402742	<2E-300	<2E-300
112267897	LOC112267897	0.402739	<2E-300	<2E-300
948	CD36	0.402699	<2E-300	<2E-300
192217	OXCT2P1	0.402679	<2E-300	<2E-300
83887	TTLL2	0.402603	<2E-300	<2E-300
91181	NUP210L	0.402592	<2E-300	<2E-300
101928684	LINC01209	0.402535	<2E-300	<2E-300
105373199	LINC01745	0.402507	<2E-300	<2E-300
101927637	LINC02411	0.402472	<2E-300	<2E-300
100874101	HDAC11-AS1	0.402446	<2E-300	<2E-300
146212	KCTD19	0.402421	<2E-300	<2E-300
102723742	LINC01500	0.402386	<2E-300	<2E-300
2627	GATA6	0.402198	<2E-300	<2E-300
1527	TEX28	0.402042	<2E-300	<2E-300
100506677	AA06	0.401952	<2E-300	<2E-300
102724434	LOC102724434	0.401939	<2E-300	<2E-300
170370	FAM170B	0.401929	<2E-300	<2E-300
9633	TESMIN	0.401893	<2E-300	<2E-300
105378044	LOC105378044	0.40186	<2E-300	<2E-300
55776	SAYSD1	0.401853	<2E-300	<2E-300
643770	LINC02453	0.401838	<2E-300	<2E-300
440804	RIMBP3B	0.401766	<2E-300	<2E-300
101928651	LOC101928651	0.40176	<2E-300	<2E-300
152641	WWC2-AS2	0.401745	<2E-300	<2E-300
105372440	LOC105372440	0.40173	<2E-300	<2E-300
729171	ANKRD20A8P	0.401724	<2E-300	<2E-300
220832	FABP5P3	0.401691	<2E-300	<2E-300
22899	ARHGEF15	0.401648	<2E-300	<2E-300
105376606	LINC02546	0.401626	<2E-300	<2E-300
254528	MEIOB	0.401614	<2E-300	<2E-300
101929437	PRRX2-AS1	0.401598	<2E-300	<2E-300
150280	HORMAD2	0.401562	<2E-300	<2E-300
440419	TBC1D3P5	0.401522	<2E-300	<2E-300
100874081	FGF14-AS1	0.401495	<2E-300	<2E-300
100873997	KCNQ5-AS1	0.401437	<2E-300	<2E-300
101927188	LOC101927188	0.401416	<2E-300	<2E-300
140834	LINC01620	0.40136	<2E-300	<2E-300
256223	CDRT15L2	0.401352	<2E-300	<2E-300
101927239	LINC01989	0.401349	<2E-300	<2E-300
101929084	LINC02401	0.40132	<2E-300	<2E-300
643664	SLC35G6	0.401235	<2E-300	<2E-300
101060385	LINC01939	0.401204	<2E-300	<2E-300
284241	LOC284241	0.401164	<2E-300	<2E-300
101927769	LOC101927769	0.401153	<2E-300	<2E-300
4258	MGST2	0.401151	<2E-300	<2E-300
100093698	GS1-600G8.3	0.40106	<2E-300	<2E-300
104326190	LINC01309	0.401033	<2E-300	<2E-300
101929582	LINC01241	0.400948	<2E-300	<2E-300
645188	LOC645188	0.400916	<2E-300	<2E-300
107986313	LINC02465	0.40086	<2E-300	<2E-300
286023	FLJ40288	0.400857	<2E-300	<2E-300
100132529	TAT-AS1	0.400837	<2E-300	<2E-300
105369443	LOC105369443	0.400761	<2E-300	<2E-300
150763	GPAT2	0.40074	<2E-300	<2E-300
85479	DNAJC5B	0.400723	<2E-300	<2E-300
643711	LOC643711	0.400722	<2E-300	<2E-300
348120	LINC01193	0.400692	<2E-300	<2E-300
105370308	LINC01040	0.400691	<2E-300	<2E-300
256006	ANKRD31	0.400676	<2E-300	<2E-300
105377671	LINC02494	0.400604	<2E-300	<2E-300
100996902	LINC01883	0.400529	<2E-300	<2E-300
101929341	LOC101929341	0.400505	<2E-300	<2E-300
101928333	LOC101928333	0.400504	<2E-300	<2E-300
160762	CCDC63	0.400504	<2E-300	<2E-300
729475	RAD51AP2	0.400433	<2E-300	<2E-300
387990	TOMM20L	0.400391	<2E-300	<2E-300
147945	NLRP4	0.400382	<2E-300	<2E-300
317702	VN1R3	0.400364	<2E-300	<2E-300
101927034	ROR1-AS1	0.400361	<2E-300	<2E-300
440822	PIWIL3	0.400344	<2E-300	<2E-300
101928420	LINC01490	0.400325	<2E-300	<2E-300
727982	LINC01249	0.400193	<2E-300	<2E-300
168448	CDC14C	0.400133	<2E-300	<2E-300
149830	PRNT	0.400087	<2E-300	<2E-300
145858	C15orf32	0.400051	<2E-300	<2E-300
400799	LINC01344	0.400022	<2E-300	<2E-300
100874029	CFAP44-AS1	0.4	<2E-300	<2E-300
101928012	LOC101928012	0.399939	<2E-300	<2E-300
105374057	LINC02024	0.399938	<2E-300	<2E-300
105378889	LINC01661	0.399791	<2E-300	<2E-300
389761	SPATA31D4	0.399787	<2E-300	<2E-300
57481	KIAA1210	0.399786	<2E-300	<2E-300
81616	ACSBG2	0.399776	<2E-300	<2E-300
100874086	PCDH9-AS3	0.399743	<2E-300	<2E-300
253573	LINC02052	0.399738	<2E-300	<2E-300
100129278	TDRD15	0.399732	<2E-300	<2E-300
387055	LINC00533	0.39971	<2E-300	<2E-300
219793	TBATA	0.399686	<2E-300	<2E-300
54754	NUTM2F	0.399535	<2E-300	<2E-300
161931	ADAD2	0.399535	<2E-300	<2E-300
154907	C7orf66	0.399387	<2E-300	<2E-300
128817	CSTL1	0.399378	<2E-300	<2E-300
728434	C20orf187	0.399368	<2E-300	<2E-300
255654	LINC01743	0.39934	<2E-300	<2E-300
552853	NCRNA00250	0.399207	<2E-300	<2E-300
136242	PRSS37	0.399207	<2E-300	<2E-300
203076	C8orf74	0.399197	<2E-300	<2E-300
347688	TUBB8	0.399183	<2E-300	<2E-300
101927138	LOC101927138	0.399176	<2E-300	<2E-300
100289373	UBAC2-AS1	0.399049	<2E-300	<2E-300
100151643	KRTAP20-4	0.399034	<2E-300	<2E-300
160298	C11orf42	0.398973	<2E-300	<2E-300
653641	GOLGA6C	0.398945	<2E-300	<2E-300
101929164	LINC01859	0.398943	<2E-300	<2E-300
105373889	LINC01803	0.398911	<2E-300	<2E-300
346288	SEPTIN14	0.398858	<2E-300	<2E-300
649238	PNMA6E	0.39866	<2E-300	<2E-300
100506271	LOC100506271	0.398556	<2E-300	<2E-300
152024	LINC00691	0.398499	<2E-300	<2E-300
101929478	LINGO1-AS2	0.398461	<2E-300	<2E-300
100505948	LINC02184	0.398438	<2E-300	<2E-300
642757	TBC1D22A-AS1	0.39843	<2E-300	<2E-300
341392	ACSM4	0.398429	<2E-300	<2E-300
729461	FAM230J	0.398412	<2E-300	<2E-300
105370369	LINC02337	0.398389	<2E-300	<2E-300
23742	NPAP1	0.398359	<2E-300	<2E-300
134265	AFAP1L1	0.398348	<2E-300	<2E-300
347541	MAGEB5	0.398328	<2E-300	<2E-300
101928535	LOC101928535	0.398319	<2E-300	<2E-300
93979	CPA5	0.398261	<2E-300	<2E-300
105377716	LOC105377716	0.398205	<2E-300	<2E-300
335	APOA1	0.398198	<2E-300	<2E-300
137902	PXDNL	0.398177	<2E-300	<2E-300
79149	ZSCAN5A	0.398152	<2E-300	<2E-300
101927616	LINC02375	0.398102	<2E-300	<2E-300
103456507	LINC01442	0.398036	<2E-300	<2E-300
101930294	LINC02317	0.398028	<2E-300	<2E-300
442028	LOC442028	0.397988	<2E-300	<2E-300
101928944	LOC101928944	0.397929	<2E-300	<2E-300
105370016	LINC02439	0.397862	<2E-300	<2E-300
439916	LINC00615	0.397822	<2E-300	<2E-300
100505768	LINC01364	0.397818	<2E-300	<2E-300
105370431	G2E3-AS1	0.39781	<2E-300	<2E-300
85376	RIMBP3	0.397741	<2E-300	<2E-300
101937451	LINC01030	0.397622	<2E-300	<2E-300
730	C7	0.397575	<2E-300	<2E-300
101928795	LINC01448	0.397531	<2E-300	<2E-300
254028	LOC254028	0.397524	<2E-300	<2E-300
644669	LOC644669	0.397455	<2E-300	<2E-300
101929529	LOC101929529	0.397434	<2E-300	<2E-300
100874205	ATP11A-AS1	0.397434	<2E-300	<2E-300
100129515	ETDB	0.397403	<2E-300	<2E-300
102723640	LINC02259	0.397255	<2E-300	<2E-300
105371541	LINC02093	0.397237	<2E-300	<2E-300
101928295	LOC101928295	0.397203	<2E-300	<2E-300
317703	VN1R4	0.397137	<2E-300	<2E-300
105376679	LINC01646	0.397135	<2E-300	<2E-300
101928107	LOC101928107	0.397062	<2E-300	<2E-300
101929663	LINC01427	0.39701	<2E-300	<2E-300
341947	COX8C	0.396867	<2E-300	<2E-300
8503	PIK3R3	0.396844	<2E-300	<2E-300
100874137	LINC00351	0.396806	<2E-300	<2E-300
221262	CCDC162P	0.396676	<2E-300	<2E-300
105371458	LOC105371458	0.396606	<2E-300	<2E-300
107986703	LOC107986703	0.39656	<2E-300	<2E-300
642633	FAM230B	0.396546	<2E-300	<2E-300
100132015	TEX13D	0.39647	<2E-300	<2E-300
101927948	LOC101927948	0.396463	<2E-300	<2E-300
102724684	LOC102724684	0.39639	<2E-300	<2E-300
101929265	LINC01428	0.396354	<2E-300	<2E-300
58524	DMRT3	0.396291	<2E-300	<2E-300
151649	PP2D1	0.396271	<2E-300	<2E-300
23368	PPP1R13B	0.396256	<2E-300	<2E-300
100128385	FAM225B	0.396221	<2E-300	<2E-300
100289509	KCNIP2-AS1	0.396182	<2E-300	<2E-300
101927348	LINC02186	0.396163	<2E-300	<2E-300
105374698	LINC02103	0.396163	<2E-300	<2E-300
100996335	FAM230H	0.396155	<2E-300	<2E-300
388761	OR14A2	0.396155	<2E-300	<2E-300
11086	ADAM29	0.396038	<2E-300	<2E-300
1587	ADAM3A	0.395998	<2E-300	<2E-300
101927195	LINC00382	0.395943	<2E-300	<2E-300
26609	VCX	0.395888	<2E-300	<2E-300
135935	NOBOX	0.395871	<2E-300	<2E-300
283914	LINC01566	0.395765	<2E-300	<2E-300
3382	ICA1	0.395713	<2E-300	<2E-300
285103	MED15P9	0.395707	<2E-300	<2E-300
100505853	LINC01898	0.395637	<2E-300	<2E-300
102724421	LOC102724421	0.39563	<2E-300	<2E-300
100507114	LINC00445	0.395584	<2E-300	<2E-300
60506	NYX	0.395572	<2E-300	<2E-300
2022	ENG	0.395523	<2E-300	<2E-300
100506049	LRRC72	0.39547	<2E-300	<2E-300
102724710	LOC102724710	0.39539	<2E-300	<2E-300
55510	DDX43	0.395354	<2E-300	<2E-300
11074	TRIM31	0.395332	<2E-300	<2E-300
101929010	SIRPG-AS1	0.395318	<2E-300	<2E-300
105372894	LINC01774	0.395274	<2E-300	<2E-300
3959	LGALS3BP	0.395257	<2E-300	<2E-300
100874372	ARHGAP26-IT1	0.395218	<2E-300	<2E-300
102724294	LINC02311	0.395117	<2E-300	<2E-300
100507261	MIR670HG	0.394902	<2E-300	<2E-300
100507464	LOC100507464	0.394848	<2E-300	<2E-300
101927159	LOC101927159	0.394732	<2E-300	<2E-300
100653233	LOC100653233	0.39473	<2E-300	<2E-300
285501	LINC01098	0.394716	<2E-300	<2E-300
100996624	LINC01981	0.394649	<2E-300	<2E-300
102723578	LINC01440	0.394593	<2E-300	<2E-300
400258	C14orf180	0.394592	<2E-300	<2E-300
729059	TEX46	0.394448	<2E-300	<2E-300
100874337	PLCB1-IT1	0.394355	<2E-300	<2E-300
100873917	LPP-AS1	0.394323	<2E-300	<2E-300
128025	WDR64	0.394237	<2E-300	<2E-300
105378952	KLF18	0.394212	<2E-300	<2E-300
100288079	GS1-279B7.1	0.394128	<2E-300	<2E-300
374286	CDRT1	0.394128	<2E-300	<2E-300
105378933	LOC105378933	0.394064	<2E-300	<2E-300
146849	CCDC42	0.393961	<2E-300	<2E-300
105372897	LINC01696	0.393954	<2E-300	<2E-300
84989	JMJD1C-AS1	0.393833	<2E-300	<2E-300
101929310	KCNMA1-AS2	0.393798	<2E-300	<2E-300
101928443	LOC101928443	0.393784	<2E-300	<2E-300
92162	TMEM88	0.393771	<2E-300	<2E-300
285389	LINC02028	0.393769	<2E-300	<2E-300
101410540	FANK1-AS1	0.393731	<2E-300	<2E-300
100874325	ATP2B2-IT2	0.393718	<2E-300	<2E-300
101929526	LOC101929526	0.393703	<2E-300	<2E-300
107985210	LOC107985210	0.393644	<2E-300	<2E-300
131375	LYZL4	0.393643	<2E-300	<2E-300
101929019	LINC02270	0.39363	<2E-300	<2E-300
102723644	LINC01499	0.393525	<2E-300	<2E-300
5370	PMCHL2	0.393511	<2E-300	<2E-300
100129724	LOC100129724	0.393482	<2E-300	<2E-300
105373876	LOC105373876	0.393479	<2E-300	<2E-300
4224	MEP1A	0.393462	<2E-300	<2E-300
9313	MMP20	0.3934	<2E-300	<2E-300
100874241	STARD13-AS	0.393379	<2E-300	<2E-300
104326057	GACAT1	0.393348	<2E-300	<2E-300
100128927	ZBTB42	0.393229	<2E-300	<2E-300
79822	ARHGAP28	0.393206	<2E-300	<2E-300
101929746	ZNF341-AS1	0.393205	<2E-300	<2E-300
26138	LINC00588	0.393176	<2E-300	<2E-300
22996	TTC39A	0.393033	<2E-300	<2E-300
404220	C6orf201	0.393027	<2E-300	<2E-300
105377249	LINC02271	0.393022	<2E-300	<2E-300
26531	OR11A1	0.392999	<2E-300	<2E-300
148545	NBPF4	0.39299	<2E-300	<2E-300
102723427	LOC102723427	0.392957	<2E-300	<2E-300
101928580	P4HA3-AS1	0.392883	<2E-300	<2E-300
151254	C2CD6	0.392864	<2E-300	<2E-300
143630	UBQLNL	0.392863	<2E-300	<2E-300
84266	ALKBH7	0.39276	<2E-300	<2E-300
391365	SULT6B1	0.39275	<2E-300	<2E-300
79150	MGC4859	0.392743	<2E-300	<2E-300
26330	GAPDHS	0.392718	<2E-300	<2E-300
100505658	LOC100505658	0.392551	<2E-300	<2E-300
360030	NANOGNB	0.392519	<2E-300	<2E-300
164153	UBL4B	0.392459	<2E-300	<2E-300
100506413	DOCK4-AS1	0.392364	<2E-300	<2E-300
344807	CD200R1L	0.392364	<2E-300	<2E-300
3567	IL5	0.392136	<2E-300	<2E-300
105377192	LINC02025	0.392113	<2E-300	<2E-300
100507584	LINC01016	0.392103	<2E-300	<2E-300
101929406	LINC01648	0.392091	<2E-300	<2E-300
26497	OR10D3	0.392025	<2E-300	<2E-300
105373524	LOC105373524	0.392024	<2E-300	<2E-300
132720	FAM241A	0.391884	<2E-300	<2E-300
389170	LEKR1	0.391838	<2E-300	<2E-300
84210	ANKRD20A1	0.391829	<2E-300	<2E-300
54967	CT55	0.391791	<2E-300	<2E-300
439941	FER1L6-AS1	0.391768	<2E-300	<2E-300
5651	TMPRSS15	0.391753	<2E-300	<2E-300
102724321	LINC01628	0.391723	<2E-300	<2E-300
101929111	LINC01149	0.391626	<2E-300	<2E-300
349160	LOC349160	0.3915	<2E-300	<2E-300
104355137	LINC01072	0.391482	<2E-300	<2E-300
440970	LINC00971	0.391343	<2E-300	<2E-300
641384	TMEM75	0.391314	<2E-300	<2E-300
643236	TMEM72	0.39122	<2E-300	<2E-300
105377860	LINC02540	0.391126	<2E-300	<2E-300
283768	GOLGA8G	0.391125	<2E-300	<2E-300
55889	GOLGA6B	0.390925	<2E-300	<2E-300
101929989	LITAFD	0.390782	<2E-300	<2E-300
54089	LINC00112	0.39073	<2E-300	<2E-300
102724589	LINC02626	0.39067	<2E-300	<2E-300
100132234	LINC00543	0.390657	<2E-300	<2E-300
388942	LINC01913	0.390604	<2E-300	<2E-300
105377480	LOC105377480	0.390519	<2E-300	<2E-300
105376561	LINC02545	0.390472	<2E-300	<2E-300
100505824	LOC100505824	0.390451	<2E-300	<2E-300
400620	LINC02092	0.390436	<2E-300	<2E-300
101928971	LINC01262	0.390435	<2E-300	<2E-300
101927994	LINC01087	0.390435	<2E-300	<2E-300
284573	LINC00303	0.390415	<2E-300	<2E-300
101928460	LINC01756	0.390411	<2E-300	<2E-300
259239	WFDC11	0.390389	<2E-300	<2E-300
100861547	LINC00566	0.390365	<2E-300	<2E-300
338862	LINC00550	0.390339	<2E-300	<2E-300
286114	LINC02153	0.390333	<2E-300	<2E-300
100506314	GPRC5D-AS1	0.390287	<2E-300	<2E-300
132851	SPATA4	0.39022	<2E-300	<2E-300
100861553	LINC00560	0.390163	<2E-300	<2E-300
646383	LOC646383	0.390115	<2E-300	<2E-300
7455	ZAN	0.390092	<2E-300	<2E-300
442191	OR14J1	0.390085	<2E-300	<2E-300
26083	TBC1D29P	0.390046	<2E-300	<2E-300
493911	PHOSPHO2	0.390036	<2E-300	<2E-300
552859	LINC00251	0.390021	<2E-300	<2E-300
390066	OR52D1	0.390007	<2E-300	<2E-300
100874284	DNM3-IT1	0.389926	<2E-300	<2E-300
79411	GLB1L	0.389781	<2E-300	<2E-300
7490	WT1	0.389775	<2E-300	<2E-300
442388	SDR16C6P	0.389759	<2E-300	<2E-300
100506172	LINC01568	0.389753	<2E-300	<2E-300
100507564	LOC100507564	0.389749	<2E-300	<2E-300
200159	C1orf100	0.389575	<2E-300	<2E-300
66037	BOLL	0.389473	<2E-300	<2E-300
101927058	LINC02402	0.38939	<2E-300	<2E-300
727915	AGBL1-AS1	0.38938	<2E-300	<2E-300
260334	TUBB8P12	0.389357	<2E-300	<2E-300
100874082	HTR2A-AS1	0.389283	<2E-300	<2E-300
101926924	LINC01375	0.389235	<2E-300	<2E-300
146771	TCAM1P	0.389231	<2E-300	<2E-300
101928203	LINC02125	0.389103	<2E-300	<2E-300
339345	NANOS2	0.389022	<2E-300	<2E-300
441670	OR4M1	0.389008	<2E-300	<2E-300
101927411	LINC01782	0.38887	<2E-300	<2E-300
727940	RHOXF2B	0.388846	<2E-300	<2E-300
158983	H2BFWT	0.388786	<2E-300	<2E-300
26211	OR2F1	0.388591	<2E-300	<2E-300
286135	LINC02209	0.388583	<2E-300	<2E-300
93035	PKHD1L1	0.388486	<2E-300	<2E-300
101928035	LOC101928035	0.388404	<2E-300	<2E-300
105378470	LINC02624	0.388391	<2E-300	<2E-300
5320	PLA2G2A	0.388353	<2E-300	<2E-300
389730	SPATA31A6	0.388245	<2E-300	<2E-300
105374449	LINC01946	0.388241	<2E-300	<2E-300
116969	ART5	0.388087	<2E-300	<2E-300
440560	PRAMEF11	0.387896	<2E-300	<2E-300
100874028	SGO1-AS1	0.387877	<2E-300	<2E-300
55511	SAGE1	0.38777	<2E-300	<2E-300
440900	LINC01191	0.38766	<2E-300	<2E-300
101929631	LINC01653	0.387589	<2E-300	<2E-300
101929651	LINC01398	0.387539	<2E-300	<2E-300
105371252	LINC02168	0.387535	<2E-300	<2E-300
101928778	LINC01741	0.387492	<2E-300	<2E-300
105377536	LINC02174	0.387469	<2E-300	<2E-300
101928052	LOC101928052	0.387427	<2E-300	<2E-300
102723562	LINC01498	0.38742	<2E-300	<2E-300
284123	FAM27E5	0.387409	<2E-300	<2E-300
339766	MROH2A	0.387409	<2E-300	<2E-300
340094	LINC01020	0.387383	<2E-300	<2E-300
100288831	SRGAP3-AS3	0.387381	<2E-300	<2E-300
101930749	LINC00397	0.387335	<2E-300	<2E-300
286436	H2BFM	0.387326	<2E-300	<2E-300
4855	NOTCH4	0.387178	<2E-300	<2E-300
105369738	LINC02451	0.38709	<2E-300	<2E-300
100874051	LZTS1-AS1	0.386977	<2E-300	<2E-300
23627	PRND	0.386957	<2E-300	<2E-300
158257	LINC02603	0.386911	<2E-300	<2E-300
280660	SSX9P	0.386898	<2E-300	<2E-300
5940	RBMY1A1	0.386892	<2E-300	<2E-300
101927574	LINC01186	0.386881	<2E-300	<2E-300
150135	LINC00479	0.386876	<2E-300	<2E-300
541466	CT45A1	0.386874	<2E-300	<2E-300
100506113	UVRAG-DT	0.38686	<2E-300	<2E-300
440699	LRRC52	0.386836	<2E-300	<2E-300
84226	C2orf16	0.386722	<2E-300	<2E-300
3596	IL13	0.386683	<2E-300	<2E-300
109729174	MIR4713HG	0.386644	<2E-300	<2E-300
9540	TP53I3	0.386628	<2E-300	<2E-300
101926955	LINC01733	0.386626	<2E-300	<2E-300
100500829	MIR3943	0.386626	<2E-300	<2E-300
100133123	LINC01203	0.386611	<2E-300	<2E-300
57594	HOMEZ	0.38661	<2E-300	<2E-300
100130264	LOC100130264	0.386542	<2E-300	<2E-300
284100	YWHAEP7	0.386494	<2E-300	<2E-300
56159	TEX11	0.386453	<2E-300	<2E-300
255193	CSNK1G2-AS1	0.386395	<2E-300	<2E-300
2116	ETV2	0.386276	<2E-300	<2E-300
153918	ZC2HC1B	0.386142	<2E-300	<2E-300
147093	LINC00974	0.38613	<2E-300	<2E-300
105377389	LINC02262	0.385998	<2E-300	<2E-300
166979	CDC20B	0.385885	<2E-300	<2E-300
101927295	LINC01360	0.385831	<2E-300	<2E-300
101929109	LOC101929109	0.385759	<2E-300	<2E-300
105377391	LINC02264	0.385687	<2E-300	<2E-300
440077	ZNF705A	0.385559	<2E-300	<2E-300
101928851	LINC02380	0.38555	<2E-300	<2E-300
100507059	LINC00703	0.385521	<2E-300	<2E-300
26070	DKFZP434K028	0.385485	<2E-300	<2E-300
121006	FAM186A	0.385405	<2E-300	<2E-300
441933	OR13G1	0.385376	<2E-300	<2E-300
105379054	VCAN-AS1	0.385265	<2E-300	<2E-300
10062	NR1H3	0.385221	<2E-300	<2E-300
27039	PKD2L2	0.385163	<2E-300	<2E-300
3856	KRT8	0.385076	<2E-300	<2E-300
101929591	KIZ-AS1	0.384969	<2E-300	<2E-300
100847004	MIR5188	0.384748	<2E-300	<2E-300
101928782	LOC101928782	0.384685	<2E-300	<2E-300
100509620	LOC100509620	0.38467	<2E-300	<2E-300
645683	RPL13AP3	0.384618	<2E-300	<2E-300
644444	TMEM30CP	0.384611	<2E-300	<2E-300
4225	MEP1B	0.384596	<2E-300	<2E-300
102723385	LOC102723385	0.384585	<2E-300	<2E-300
101927129	LINC01580	0.38458	<2E-300	<2E-300
283038	LOC283038	0.38454	<2E-300	<2E-300
645528	FAM238A	0.38448	<2E-300	<2E-300
104355218	LINC01177	0.384453	<2E-300	<2E-300
125965	COX6B2	0.384444	<2E-300	<2E-300
653203	FAM230A	0.38441	<2E-300	<2E-300
83884	SLC25A2	0.384334	<2E-300	<2E-300
101928144	LOC101928144	0.384299	<2E-300	<2E-300
4107	MAGEA8	0.384288	<2E-300	<2E-300
101929123	LINC02493	0.384061	<2E-300	<2E-300
207147	TRY2P	0.384039	<2E-300	<2E-300
8854	ALDH1A2	0.383852	<2E-300	<2E-300
100874200	ARHGEF3-AS1	0.383844	<2E-300	<2E-300
881	CCIN	0.383826	<2E-300	<2E-300
101929159	DENND6A-DT	0.383795	<2E-300	<2E-300
441009	CPEB2-DT	0.383726	<2E-300	<2E-300
101927450	LOC101927450	0.383723	<2E-300	<2E-300
641364	SLC7A11-AS1	0.383708	<2E-300	<2E-300
403314	APOBEC4	0.383686	<2E-300	<2E-300
163589	TDRD5	0.383645	<2E-300	<2E-300
105378785	LINC01707	0.383608	<2E-300	<2E-300
150353	DNAJB7	0.383388	<2E-300	<2E-300
105378328	LOC105378328	0.383329	<2E-300	<2E-300
105378991	LOC105378991	0.383326	<2E-300	<2E-300
144766	LINC00355	0.383263	<2E-300	<2E-300
102724774	LINC01594	0.383052	<2E-300	<2E-300
105370954	LOC105370954	0.382828	<2E-300	<2E-300
8802	SUCLG1	0.382796	<2E-300	<2E-300
93654	ST7-AS2	0.382716	<2E-300	<2E-300
150221	RIMBP3C	0.382663	<2E-300	<2E-300
105374293	LINC01972	0.382622	<2E-300	<2E-300
6578	SLCO2A1	0.382558	<2E-300	<2E-300
101927592	LINC02405	0.382538	<2E-300	<2E-300
727837	SSX2B	0.382528	<2E-300	<2E-300
339298	LOC339298	0.382511	<2E-300	<2E-300
100507747	C13orf46	0.382466	<2E-300	<2E-300
100132932	FAM197Y9	0.382379	<2E-300	<2E-300
128153	SPATA17	0.382368	<2E-300	<2E-300
1003	CDH5	0.382344	<2E-300	<2E-300
90313	TP53I13	0.382328	<2E-300	<2E-300
101929011	LINC02702	0.382313	<2E-300	<2E-300
80063	ATF7IP2	0.382301	<2E-300	<2E-300
50700	RDH8	0.382283	<2E-300	<2E-300
100505975	ENO1-AS1	0.382274	<2E-300	<2E-300
101928857	CTD-3080P12.3	0.382252	<2E-300	<2E-300
10449	ACAA2	0.382212	<2E-300	<2E-300
100506827	LINC02475	0.38213	<2E-300	<2E-300
79789	CLMN	0.382126	<2E-300	<2E-300
51233	DRICH1	0.3821	<2E-300	<2E-300
646802	CYP4F62P	0.382084	<2E-300	<2E-300
153643	FAM81B	0.382003	<2E-300	<2E-300
105374540	LINC02357	0.381978	<2E-300	<2E-300
101927274	LINC02071	0.381926	<2E-300	<2E-300
102723377	CDH23-AS1	0.381842	<2E-300	<2E-300
101929517	ETS1-AS1	0.381761	<2E-300	<2E-300
101927320	ERICH3-AS1	0.381757	<2E-300	<2E-300
5346	PLIN1	0.381475	<2E-300	<2E-300
101928790	PEX5L-AS2	0.381387	<2E-300	<2E-300
102724357	LOC102724357	0.381335	<2E-300	<2E-300
100133991	MAP3K14-AS1	0.381181	<2E-300	<2E-300
100873947	LMLN-AS1	0.381025	<2E-300	<2E-300
100874087	PCDH9-AS4	0.380986	<2E-300	<2E-300
392465	GLOD5	0.380916	<2E-300	<2E-300
10103	TSPAN1	0.380834	<2E-300	<2E-300
84691	FAM71F1	0.380743	<2E-300	<2E-300
127602	DNAH14	0.380717	<2E-300	<2E-300
105369564	LINC02098	0.380608	<2E-300	<2E-300
124817	CNTD1	0.380606	<2E-300	<2E-300
202865	C7orf33	0.380529	<2E-300	<2E-300
93661	CAPZA3	0.380525	<2E-300	<2E-300
26692	OR2W1	0.380519	<2E-300	<2E-300
56158	TEX12	0.380507	<2E-300	<2E-300
257202	GPX6	0.380454	<2E-300	<2E-300
10517	FBXW10	0.380389	<2E-300	<2E-300
140902	R3HDML	0.380387	<2E-300	<2E-300
83445	GSG1	0.380302	<2E-300	<2E-300
100131980	ZNF705G	0.38029	<2E-300	<2E-300
100127950	HECW1-IT1	0.380081	<2E-300	<2E-300
101927845	LOC101927845	0.379864	<2E-300	<2E-300
100874221	ZNF385D-AS2	0.379798	<2E-300	<2E-300
30816	ERVW-1	0.379601	<2E-300	<2E-300
5301	PIN1P1	0.379524	<2E-300	<2E-300
285588	EFCAB9	0.379461	<2E-300	<2E-300
105370489	LOC105370489	0.379344	<2E-300	<2E-300
102724341	NEURL1-AS1	0.379286	<2E-300	<2E-300
503582	ARGFX	0.379201	<2E-300	<2E-300
83894	TTC29	0.379173	<2E-300	<2E-300
283849	EXOC3L1	0.379124	<2E-300	<2E-300
284359	IZUMO1	0.379087	<2E-300	<2E-300
10876	EDDM3A	0.379003	<2E-300	<2E-300
26707	OR2J2	0.37894	<2E-300	<2E-300
83598	LRRC2-AS1	0.378844	<2E-300	<2E-300
139105	BEND2	0.378749	<2E-300	<2E-300
347732	CATSPER3	0.378737	<2E-300	<2E-300
56164	STK31	0.378682	<2E-300	<2E-300
63924	CIDEC	0.37866	<2E-300	<2E-300
100505978	LOC100505978	0.378629	<2E-300	<2E-300
100287114	LINC00421	0.378569	<2E-300	<2E-300
399512	SLC25A35	0.378463	<2E-300	<2E-300
7180	CRISP2	0.378377	<2E-300	<2E-300
55200	PLEKHG6	0.378317	<2E-300	<2E-300
2324	FLT4	0.378289	<2E-300	<2E-300
100132735	FILNC1	0.378259	<2E-300	<2E-300
342933	ZSCAN5B	0.378114	<2E-300	<2E-300
128497	SPATA25	0.378049	<2E-300	<2E-300
120379	PIH1D2	0.377979	<2E-300	<2E-300
100133920	LOC100133920	0.377963	<2E-300	<2E-300
105374177	LINC02029	0.377954	<2E-300	<2E-300
102467075	LINC01017	0.377848	<2E-300	<2E-300
101926987	DLGAP4-AS1	0.377845	<2E-300	<2E-300
105369473	LOC105369473	0.377746	<2E-300	<2E-300
100505624	GTF3C2-AS1	0.377668	<2E-300	<2E-300
6035	RNASE1	0.377574	<2E-300	<2E-300
83655	LINC00208	0.377546	<2E-300	<2E-300
401022	HAGLR	0.377545	<2E-300	<2E-300
653140	FAM228A	0.377497	<2E-300	<2E-300
54345	SOX18	0.377489	<2E-300	<2E-300
54922	RASIP1	0.377402	<2E-300	<2E-300
105377849	LOC105377849	0.377376	<2E-300	<2E-300
5369	PMCHL1	0.377334	<2E-300	<2E-300
100885781	LINC00348	0.377135	<2E-300	<2E-300
152940	C4orf45	0.377048	<2E-300	<2E-300
339807	LINC02579	0.376941	<2E-300	<2E-300
26261	FBXO24	0.376845	<2E-300	<2E-300
256369	CCDC197	0.376842	<2E-300	<2E-300
84432	PROK1	0.376739	<2E-300	<2E-300
442186	OR2J3	0.376672	<2E-300	<2E-300
101929144	LINC01858	0.376671	<2E-300	<2E-300
2702	GJA5	0.376624	<2E-300	<2E-300
283738	NTRK3-AS1	0.376577	<2E-300	<2E-300
100506319	LINC01988	0.376529	<2E-300	<2E-300
100507064	TEX26-AS1	0.376353	<2E-300	<2E-300
100873986	FGF12-AS1	0.376332	<2E-300	<2E-300
103191607	LINC02333	0.376304	<2E-300	<2E-300
102724862	TBC1D3I	0.376232	<2E-300	<2E-300
340900	EBLN1	0.376193	<2E-300	<2E-300
387338	NSUN4	0.376107	<2E-300	<2E-300
105375744	LOC105375744	0.375977	<2E-300	<2E-300
103283057	LINC01362	0.375954	<2E-300	<2E-300
81696	OR5V1	0.375904	<2E-300	<2E-300
105377602	LINC02514	0.37587	<2E-300	<2E-300
283694	OR4N4	0.375854	<2E-300	<2E-300
64799	IQCH	0.375847	<2E-300	<2E-300
2765	GML	0.375843	<2E-300	<2E-300
84077	C3orf20	0.375798	<2E-300	<2E-300
101926983	LINC02049	0.375749	<2E-300	<2E-300
105378656	LINC01685	0.37573	<2E-300	<2E-300
124989	EFCAB13	0.375727	<2E-300	<2E-300
105377556	LINC02509	0.375727	<2E-300	<2E-300
101929243	LOC101929243	0.375645	<2E-300	<2E-300
135946	OR6B1	0.375628	<2E-300	<2E-300
104266959	LINC01195	0.375462	<2E-300	<2E-300
4846	NOS3	0.375373	<2E-300	<2E-300
100130274	CCDC166	0.375248	<2E-300	<2E-300
401337	LINC01446	0.375144	<2E-300	<2E-300
146279	TEKT5	0.375119	<2E-300	<2E-300
84733	CBX2	0.375042	<2E-300	<2E-300
206412	C6orf163	0.375034	<2E-300	<2E-300
7757	ZNF208	0.375027	<2E-300	<2E-300
8277	TKTL1	0.374951	<2E-300	<2E-300
257062	CATSPERD	0.374894	<2E-300	<2E-300
100852407	CARS-AS1	0.374755	<2E-300	<2E-300
105369490	LINC02550	0.374732	<2E-300	<2E-300
728734	NPIPB8	0.374691	<2E-300	<2E-300
729458	MBD3L2B	0.374611	<2E-300	<2E-300
440590	ZYG11A	0.3746	<2E-300	<2E-300
151171	LINC01107	0.374462	<2E-300	<2E-300
144486	CEP83-DT	0.374417	<2E-300	<2E-300
136332	LRGUK	0.374411	<2E-300	<2E-300
105378464	LOC105378464	0.374388	<2E-300	<2E-300
117245	PLAAT5	0.374388	<2E-300	<2E-300
100129427	DDC-AS1	0.374307	<2E-300	<2E-300
105370683	LINC00677	0.374277	<2E-300	<2E-300
286177	LOC286177	0.374255	<2E-300	<2E-300
257169	C9orf43	0.374246	<2E-300	<2E-300
199899	LINC00466	0.37422	<2E-300	<2E-300
100130935	CSAG4	0.374173	<2E-300	<2E-300
105369423	LOC105369423	0.374131	<2E-300	<2E-300
100874313	AGBL4-IT1	0.374078	<2E-300	<2E-300
152195	NUDT16P1	0.373619	<2E-300	<2E-300
100820829	MYZAP	0.373496	<2E-300	<2E-300
139538	VENTXP1	0.373469	<2E-300	<2E-300
100128682	LINC01531	0.373443	<2E-300	<2E-300
151306	GPBAR1	0.37341	<2E-300	<2E-300
5458	POU4F2	0.373291	<2E-300	<2E-300
5125	PCSK5	0.373268	<2E-300	<2E-300
10021	HCN4	0.373236	<2E-300	<2E-300
152273	FGD5	0.373209	<2E-300	<2E-300
64147	KIF9	0.373193	<2E-300	<2E-300
101927379	LINC02201	0.373189	<2E-300	<2E-300
101927877	LOC101927877	0.37314	<2E-300	<2E-300
11148	HHLA2	0.373037	<2E-300	<2E-300
54143	LINC00308	0.372988	<2E-300	<2E-300
84179	SLC49A3	0.37287	<2E-300	<2E-300
105371022	LOC105371022	0.372863	<2E-300	<2E-300
101929639	B4GALT1-AS1	0.372861	<2E-300	<2E-300
157273	LOC157273	0.372804	<2E-300	<2E-300
105373600	LINC01941	0.372756	<2E-300	<2E-300
101928909	LOC101928909	0.372753	<2E-300	<2E-300
100505920	LINC02036	0.372657	<2E-300	<2E-300
101929662	LOC101929662	0.372633	<2E-300	<2E-300
107985092	LOC107985092	0.372589	<2E-300	<2E-300
55064	SPATA6L	0.372585	<2E-300	<2E-300
94086	HSPB9	0.372513	<2E-300	<2E-300
3479	IGF1	0.372482	<2E-300	<2E-300
440311	LOC440311	0.372453	<2E-300	<2E-300
26526	TSPAN16	0.372444	<2E-300	<2E-300
84694	GJA10	0.372382	<2E-300	<2E-300
3033	HADH	0.372304	<2E-300	<2E-300
55999	NXF4	0.3723	<2E-300	<2E-300
619344	LINC01298	0.372298	<2E-300	<2E-300
101928696	LOC101928696	0.372105	<2E-300	<2E-300
102723557	LMNB1-DT	0.372057	<2E-300	<2E-300
246777	SPESP1	0.372047	<2E-300	<2E-300
83483	PLVAP	0.372001	<2E-300	<2E-300
130106	CIB4	0.371915	<2E-300	<2E-300
100129291	LOC100129291	0.371868	<2E-300	<2E-300
105374561	LINC02472	0.371823	<2E-300	<2E-300
57055	DAZ2	0.371794	<2E-300	<2E-300
100874234	CACNA1C-AS4	0.371764	<2E-300	<2E-300
730291	ZNF735	0.371586	<2E-300	<2E-300
8463	TEAD2	0.371573	<2E-300	<2E-300
653269	POTEI	0.371533	<2E-300	<2E-300
647946	MIR924HG	0.371504	<2E-300	<2E-300
653149	NBPF6	0.371401	<2E-300	<2E-300
286083	LOC286083	0.371314	<2E-300	<2E-300
339926	EHHADH-AS1	0.371226	<2E-300	<2E-300
150082	LCA5L	0.371184	<2E-300	<2E-300
3791	KDR	0.37108	<2E-300	<2E-300
100507521	LOC100507521	0.370886	<2E-300	<2E-300
29911	HOOK2	0.370825	<2E-300	<2E-300
101927694	LINC02368	0.370805	<2E-300	<2E-300
55811	ADCY10	0.370767	<2E-300	<2E-300
100506737	LINC01589	0.370633	<2E-300	<2E-300
284688	LINC01142	0.370626	<2E-300	<2E-300
200959	GABRR3	0.370593	<2E-300	<2E-300
256710	GLIPR1L1	0.370376	<2E-300	<2E-300
5819	NECTIN2	0.37035	<2E-300	<2E-300
153769	SH3RF2	0.370317	<2E-300	<2E-300
8433	UTF1	0.370308	<2E-300	<2E-300
643376	BTBD18	0.370248	<2E-300	<2E-300
341567	H1FNT	0.370234	<2E-300	<2E-300
56156	TEX13B	0.370207	<2E-300	<2E-300
105378614	LOC105378614	0.370161	<2E-300	<2E-300
100134015	UBOX5-AS1	0.370086	<2E-300	<2E-300
105373400	LINC01810	0.370011	<2E-300	<2E-300
100507300	ALKBH3-AS1	0.369982	<2E-300	<2E-300
51298	THEG	0.369971	<2E-300	<2E-300
146512	FLJ30679	0.369923	<2E-300	<2E-300
360226	PRSS41	0.369899	<2E-300	<2E-300
51110	LACTB2	0.369826	<2E-300	<2E-300
55796	MBNL3	0.36974	<2E-300	<2E-300
390874	ONECUT3	0.369731	<2E-300	<2E-300
100631378	LOC100631378	0.369703	<2E-300	<2E-300
100653515	CEP295NL	0.369681	<2E-300	<2E-300
105376562	LINC02548	0.369623	<2E-300	<2E-300
445	ASS1	0.369611	<2E-300	<2E-300
100132526	FGD5P1	0.369548	<2E-300	<2E-300
59067	IL21	0.369547	<2E-300	<2E-300
105374436	LINC02383	0.369547	<2E-300	<2E-300
2157	F8	0.369535	<2E-300	<2E-300
101930452	LINC02367	0.369518	<2E-300	<2E-300
253724	TTC41P	0.369474	<2E-300	<2E-300
101929413	LOC101929413	0.369317	<2E-300	<2E-300
100861552	LINC00558	0.369092	<2E-300	<2E-300
9245	GCNT3	0.369053	<2E-300	<2E-300
105371142	LINC2194	0.369041	<2E-300	<2E-300
284680	SPATA46	0.369035	<2E-300	<2E-300
100289017	MOXD2P	0.368906	<2E-300	<2E-300
105375680	LOC105375680	0.368904	<2E-300	<2E-300
147646	C19orf84	0.368855	<2E-300	<2E-300
58483	LINC00474	0.368813	<2E-300	<2E-300
104355291	LINC01392	0.368651	<2E-300	<2E-300
339778	C2orf70	0.368612	<2E-300	<2E-300
374470	C12orf42	0.368501	<2E-300	<2E-300
401387	LRRD1	0.368394	<2E-300	<2E-300
101928618	LOC101928618	0.368359	<2E-300	<2E-300
101927363	LINC02353	0.368222	<2E-300	<2E-300
388910	LINC00207	0.367991	<2E-300	<2E-300
105375847	CERNA3	0.36799	<2E-300	<2E-300
100288208	LOC100288208	0.36795	<2E-300	<2E-300
54675	CRLS1	0.367913	<2E-300	<2E-300
317701	VN1R2	0.367833	<2E-300	<2E-300
105371416	LINC02166	0.367766	<2E-300	<2E-300
1468	SLC25A10	0.367676	<2E-300	<2E-300
152831	KLB	0.367614	<2E-300	<2E-300
120400	NXPE1	0.367597	<2E-300	<2E-300
646508	FAM90A27P	0.367596	<2E-300	<2E-300
111082988	LINC02155	0.367564	<2E-300	<2E-300
102724612	LOC102724612	0.367463	<2E-300	<2E-300
5002	SLC22A18	0.367447	<2E-300	<2E-300
107987155	OOSP4B	0.367228	<2E-300	<2E-300
100873995	KCND3-AS1	0.367133	<2E-300	<2E-300
51686	OAZ3	0.367098	<2E-300	<2E-300
105371506	LOC105371506	0.367027	<2E-300	<2E-300
197003	MGC15885	0.367016	<2E-300	<2E-300
100885775	BANCR	0.367014	<2E-300	<2E-300
170689	ADAMTS15	0.366962	<2E-300	<2E-300
26165	SPATA31A7	0.36689	<2E-300	<2E-300
160140	C11orf65	0.366868	<2E-300	<2E-300
6462	SHBG	0.366856	<2E-300	<2E-300
133874	C5orf58	0.366789	<2E-300	<2E-300
219874	OR6T1	0.366504	<2E-300	<2E-300
105378049	TAB2-AS1	0.366502	<2E-300	<2E-300
104355285	LINC01256	0.366422	<2E-300	<2E-300
554201	CCDC148-AS1	0.366415	<2E-300	<2E-300
8322	FZD4	0.366294	<2E-300	<2E-300
105372068	LOC105372068	0.366282	<2E-300	<2E-300
102723544	LOC102723544	0.36626	<2E-300	<2E-300
105377355	LINC02173	0.366222	<2E-300	<2E-300
84322	C18orf12	0.366209	<2E-300	<2E-300
728137	TSPY3	0.366187	<2E-300	<2E-300
5176	SERPINF1	0.366129	<2E-300	<2E-300
387787	LIPT2	0.366091	<2E-300	<2E-300
57167	SALL4	0.365931	<2E-300	<2E-300
54825	CDHR2	0.365841	<2E-300	<2E-300
1962	EHHADH	0.365538	<2E-300	<2E-300
400757	C1orf141	0.365429	<2E-300	<2E-300
646600	IGF2BP2-AS1	0.365272	<2E-300	<2E-300
653489	RGPD3	0.365124	<2E-300	<2E-300
60467	BPESC1	0.365088	<2E-300	<2E-300
105371964	LINC01895	0.365085	<2E-300	<2E-300
646262	LACTBL1	0.365051	<2E-300	<2E-300
253044	LINGO1-AS1	0.364928	<2E-300	<2E-300
346653	FAM71F2	0.364875	<2E-300	<2E-300
245938	DEFB125	0.3647	<2E-300	<2E-300
203074	PRSS55	0.3647	<2E-300	<2E-300
105372441	LOC105372441	0.364602	<2E-300	<2E-300
1375	CPT1B	0.364539	<2E-300	<2E-300
283102	KRT8P41	0.364489	<2E-300	<2E-300
54714	CNGB3	0.364483	<2E-300	<2E-300
101927575	LOC101927575	0.364431	<2E-300	<2E-300
440895	LOC440895	0.364386	<2E-300	<2E-300
105377180	LINC02008	0.364379	<2E-300	<2E-300
105375972	LOC105375972	0.364255	<2E-300	<2E-300
148145	LINC00906	0.364177	<2E-300	<2E-300
9131	AIFM1	0.364124	<2E-300	<2E-300
100130827	SBK3	0.364097	<2E-300	<2E-300
6296	ACSM3	0.363961	<2E-300	<2E-300
101928336	LOC101928336	0.363933	<2E-300	<2E-300
493860	CCDC73	0.363858	<2E-300	<2E-300
2494	NR5A2	0.36383	<2E-300	<2E-300
449520	GGNBP1	0.363801	<2E-300	<2E-300
646024	RAET1K	0.363793	<2E-300	<2E-300
646486	FABP12	0.363778	<2E-300	<2E-300
10268	RAMP3	0.363741	<2E-300	<2E-300
5105	PCK1	0.363694	<2E-300	<2E-300
140848	MACROD2-IT1	0.363618	<2E-300	<2E-300
5003	SLC22A18AS	0.363585	<2E-300	<2E-300
399706	LINC00200	0.363453	<2E-300	<2E-300
101929590	NRG3-AS1	0.363452	<2E-300	<2E-300
105374244	LINC01995	0.363434	<2E-300	<2E-300
54884	RETSAT	0.363307	<2E-300	<2E-300
257203	DSCR9	0.363301	<2E-300	<2E-300
102723335	LOC102723335	0.363276	<2E-300	<2E-300
89874	SLC25A21	0.363263	<2E-300	<2E-300
130540	FLACC1	0.363242	<2E-300	<2E-300
340107	LINC02239	0.363204	<2E-300	<2E-300
84647	PLA2G12B	0.363204	<2E-300	<2E-300
65121	PRAMEF1	0.363202	<2E-300	<2E-300
91646	TDRD12	0.363183	<2E-300	<2E-300
8800	PEX11A	0.363129	<2E-300	<2E-300
728194	RSPH10B2	0.363081	<2E-300	<2E-300
100130988	SPATA48	0.363053	<2E-300	<2E-300
219858	OR8B12	0.362895	<2E-300	<2E-300
8290	HIST3H3	0.362759	<2E-300	<2E-300
254187	TSGA10IP	0.362677	<2E-300	<2E-300
283432	LINC00485	0.362677	<2E-300	<2E-300
80343	SEL1L2	0.36263	<2E-300	<2E-300
105373251	FAM236D	0.362548	<2E-300	<2E-300
791114	PWRN1	0.362492	<2E-300	<2E-300
103689917	LINC01337	0.36249	<2E-300	<2E-300
646799	ZAR1L	0.362328	<2E-300	<2E-300
150291	MORC2-AS1	0.362285	<2E-300	<2E-300
109729126	FAM236C	0.362239	<2E-300	<2E-300
105378349	LINC02622	0.361935	<2E-300	<2E-300
100144597	LINC01056	0.361929	<2E-300	<2E-300
148418	SAMD13	0.361856	<2E-300	<2E-300
386746	MRGPRG	0.361733	<2E-300	<2E-300
101926943	LOC101926943	0.361557	<2E-300	<2E-300
100288801	FRG2C	0.361486	<2E-300	<2E-300
148229	ATP8B3	0.361474	<2E-300	<2E-300
644186	SYCE3	0.361427	<2E-300	<2E-300
341416	OR6C2	0.361415	<2E-300	<2E-300
26	AOC1	0.361182	<2E-300	<2E-300
103695434	LINC01396	0.361006	<2E-300	<2E-300
101929217	LOC101929217	0.361005	<2E-300	<2E-300
346007	EYS	0.360991	<2E-300	<2E-300
390429	OR4N2	0.360962	<2E-300	<2E-300
8748	ADAM20	0.360797	<2E-300	<2E-300
25849	PARM1	0.360776	<2E-300	<2E-300
5269	SERPINB6	0.360733	<2E-300	<2E-300
390539	OR4N3P	0.360705	<2E-300	<2E-300
7288	TULP2	0.360652	<2E-300	<2E-300
150596	LINC01931	0.360632	<2E-300	<2E-300
26153	KIF26A	0.36062	<2E-300	<2E-300
341032	C11orf53	0.360612	<2E-300	<2E-300
1143	CHRNB4	0.360605	<2E-300	<2E-300
100506126	LINC00867	0.360572	<2E-300	<2E-300
84519	ACRBP	0.360474	<2E-300	<2E-300
25987	TSKU	0.360441	<2E-300	<2E-300
101927392	LOC101927392	0.360435	<2E-300	<2E-300
101928475	LOC101928475	0.360351	<2E-300	<2E-300
388324	INCA1	0.360169	<2E-300	<2E-300
29935	RPA4	0.360141	<2E-300	<2E-300
103689843	LINC01046	0.35997	<2E-300	<2E-300
24150	TP53TG3	0.359916	<2E-300	<2E-300
7033	TFF3	0.359899	<2E-300	<2E-300
2626	GATA4	0.359818	<2E-300	<2E-300
54084	TSPEAR	0.35981	<2E-300	<2E-300
101928728	LOC101928728	0.359724	<2E-300	<2E-300
342666	LRRC37A11P	0.3596	<2E-300	<2E-300
388701	C1orf189	0.359554	<2E-300	<2E-300
100873933	DPYD-AS2	0.359529	<2E-300	<2E-300
729156	GTF2IRD1P1	0.35952	<2E-300	<2E-300
359787	DPPA3	0.359495	<2E-300	<2E-300
94031	HTRA3	0.359471	<2E-300	<2E-300
147323	STARD6	0.359408	<2E-300	<2E-300
100874021	MAGI2-AS2	0.359184	<2E-300	<2E-300
728378	POTEF	0.359157	<2E-300	<2E-300
132158	GLYCTK	0.359155	<2E-300	<2E-300
101929511	LINC01970	0.359103	<2E-300	<2E-300
23224	SYNE2	0.358925	<2E-300	<2E-300
100506688	LOC100506688	0.358833	<2E-300	<2E-300
7718	ZNF165	0.358819	<2E-300	<2E-300
160287	LDHAL6A	0.358794	<2E-300	<2E-300
100130742	LRRC69	0.358745	<2E-300	<2E-300
105371660	LINC01680	0.358733	<2E-300	<2E-300
312	ANXA13	0.35873	<2E-300	<2E-300
100129345	LINC02291	0.358655	<2E-300	<2E-300
388649	C1orf146	0.358611	<2E-300	<2E-300
641515	MGAT4EP	0.358585	<2E-300	<2E-300
4360	MRC1	0.358579	<2E-300	<2E-300
171222	UBE2L5	0.358538	<2E-300	<2E-300
84767	TRIM51	0.358533	<2E-300	<2E-300
2636	GBX1	0.358449	<2E-300	<2E-300
283994	LINC00868	0.358444	<2E-300	<2E-300
200172	SLFNL1	0.358264	<2E-300	<2E-300
729528	PRAMEF14	0.358248	<2E-300	<2E-300
55930	MYO5C	0.358165	<2E-300	<2E-300
441457	NUTM2G	0.358032	<2E-300	<2E-300
64800	EFCAB6	0.358014	<2E-300	<2E-300
103106903	LINC01276	0.357865	<2E-300	<2E-300
645949	LINC01822	0.357865	<2E-300	<2E-300
6524	SLC5A2	0.357858	<2E-300	<2E-300
105375650	MIR3150BHG	0.357856	<2E-300	<2E-300
57529	RTL9	0.357802	<2E-300	<2E-300
400579	LINC02076	0.357779	<2E-300	<2E-300
101929688	LINC01251	0.357775	<2E-300	<2E-300
101929690	LINC01583	0.357715	<2E-300	<2E-300
22915	MMRN1	0.357652	<2E-300	<2E-300
102467074	LINC01377	0.357649	<2E-300	<2E-300
101928622	LOC101928622	0.357626	<2E-300	<2E-300
360203	GLT6D1	0.357574	<2E-300	<2E-300
105374596	LINC01867	0.35743	<2E-300	<2E-300
203102	ADAM32	0.357419	<2E-300	<2E-300
104798195	GS1-594A7.3	0.357362	<2E-300	<2E-300
256957	HEATR9	0.357318	<2E-300	<2E-300
105370762	LINC02252	0.357282	<2E-300	<2E-300
7173	TPO	0.35726	<2E-300	<2E-300
151112	ZSWIM2	0.357187	<2E-300	<2E-300
348761	SPATA3-AS1	0.357165	<2E-300	<2E-300
540	ATP7B	0.357092	<2E-300	<2E-300
100506915	CHRM3-AS2	0.357001	<2E-300	<2E-300
388719	LINC00272	0.356956	<2E-300	<2E-300
100287362	PRSS46P	0.356936	<2E-300	<2E-300
552860	SAMD12-AS1	0.35683	<2E-300	<2E-300
105376594	LINC02686	0.356796	<2E-300	<2E-300
2837	UTS2R	0.35679	<2E-300	<2E-300
221468	TMEM217	0.356646	<2E-300	<2E-300
105377213	LOC105377213	0.356641	<2E-300	<2E-300
145241	ADAM21P1	0.356627	<2E-300	<2E-300
[truncated: 986 more rows]
