# Supplementary material for: Identifying Pathways and Networks Associated With the SARS-CoV-2 Cell Receptor ACE2 Based on Gene Expression Profiles in Normal and SARS-CoV-2-Infected Human Tissues
Source: Front Mol Biosci. 2020 Oct 16;7:568954. doi: 10.3389/fmolb.2020.568954 (PMC7597396; doi:10.3389/fmolb.2020.568954)
Supplement: Supplementary Table 2 — The list of genes showing a significant expression correlation with ACE2 in female pan-tissue. [file Table_2.XLSX]

## Sheet: Table S2
Table S2. The list of genes showing a significant expression correlation with ACE2 in female pan-tissue
Positive correlation						Negative correlation
Entrez ID	Symbol	r	P-value	FDR		Entrez ID	Symbol	r	P-value	FDR
51087	YBX2	0.625117	<2E-300	<2E-300		10409	BASP1	-0.427196	<2E-300	<2E-300
126668	TDRD10	0.607981	<2E-300	<2E-300		3423	IDS	-0.365308	<2E-300	<2E-300
51066	SSUH2	0.599043	<2E-300	<2E-300		284615	ANKRD34A	-0.364946	<2E-300	<2E-300
100652770	DSG2-AS1	0.591228	<2E-300	<2E-300		4155	MBP	-0.362428	<2E-300	<2E-300
646268	LINC01704	0.590068	<2E-300	<2E-300		9911	TMCC2	-0.35937	<2E-300	<2E-300
79998	ANKRD53	0.573947	<2E-300	<2E-300		2173	FABP7	-0.35871	<2E-300	<2E-300
400685	LINC01801	0.572233	<2E-300	<2E-300		23313	KIAA0930	-0.354522	<2E-300	<2E-300
11181	TREH	0.566946	<2E-300	<2E-300		100505576	LINC00672	-0.353322	<2E-300	<2E-300
441476	STPG3	0.565348	<2E-300	<2E-300		8303	SNN	-0.350828	<2E-300	<2E-300
364	AQP7	0.564163	<2E-300	<2E-300		56967	C14orf132	-0.350669	<2E-300	<2E-300
63926	ANKEF1	0.560767	<2E-300	<2E-300		6253	RTN2	-0.347806	<2E-300	<2E-300
11131	CAPN11	0.558479	<2E-300	<2E-300		9900	SV2A	-0.347286	<2E-300	<2E-300
50945	TBX22	0.554903	<2E-300	<2E-300		11075	STMN2	-0.347032	<2E-300	<2E-300
283446	MYO1H	0.553845	<2E-300	<2E-300		2892	GRIA3	-0.339449	<2E-300	<2E-300
4324	MMP15	0.553325	<2E-300	<2E-300		2891	GRIA2	-0.339338	<2E-300	<2E-300
100505474	LINC01539	0.55323	<2E-300	<2E-300		54557	SGTB	-0.337191	<2E-300	<2E-300
112714	TUBA3E	0.552354	<2E-300	<2E-300		10777	ARPP21	-0.334354	<2E-300	1.16451e-299
126669	SHE	0.551936	<2E-300	<2E-300		347733	TUBB2B	-0.333009	5.42779e-298	4.01458e-297
81492	RSPH6A	0.549838	<2E-300	<2E-300		57471	ERMN	-0.33142	5.25263e-295	3.85095e-294
100507086	DLG1-AS1	0.549517	<2E-300	<2E-300		221336	BEND6	-0.330208	9.72015e-293	7.08695e-292
195977	ANTXRL	0.549373	<2E-300	<2E-300		151556	GPR155	-0.32878	4.41546e-290	3.19978e-289
113457	TUBA3D	0.548784	<2E-300	<2E-300		100506421	PANTR1	-0.327646	5.53445e-288	3.98534e-287
57119	EPPIN	0.547395	<2E-300	<2E-300		9211	LGI1	-0.327191	3.83532e-287	2.75469e-286
100131366	LINC00605	0.547347	<2E-300	<2E-300		26999	CYFIP2	-0.327114	5.30873e-287	3.80968e-286
283677	REC114	0.545912	<2E-300	<2E-300		10215	OLIG2	-0.326041	5.00795e-285	3.57949e-284
105373100	LOC105373100	0.54543	<2E-300	<2E-300		29114	TAGLN3	-0.325778	1.52663e-284	1.08684e-283
388523	ZNF728	0.545161	<2E-300	<2E-300		84679	SLC9A7	-0.325243	1.45492e-283	1.02994e-282
158376	SPAAR	0.544842	<2E-300	<2E-300		10690	FUT9	-0.324844	7.82519e-283	5.527e-282
400643	LINC00668	0.54482	<2E-300	<2E-300		126731	CCSAP	-0.323213	7.34127e-280	5.1303e-279
343505	NBPF7	0.543856	<2E-300	<2E-300		2596	GAP43	-0.322806	4.01707e-279	2.80178e-278
101926906	SLC16A12-AS1	0.543474	<2E-300	<2E-300		100130370	LOC100130370	-0.322535	1.24593e-278	8.67072e-278
374308	PTCHD3	0.543175	<2E-300	<2E-300		53822	FXYD7	-0.321582	6.59372e-277	4.56087e-276
100506376	TTLL10-AS1	0.542662	<2E-300	<2E-300		112441426	TMEM271	-0.321118	4.52802e-276	3.12084e-275
56000	NXF3	0.541087	<2E-300	<2E-300		57692	MAGEE1	-0.320836	1.45831e-275	1.0018e-274
104968399	LOC104968399	0.540929	<2E-300	<2E-300		85300	ATCAY	-0.320171	2.29618e-274	1.57265e-273
254173	TTLL10	0.539605	<2E-300	<2E-300		5455	POU3F3	-0.319933	6.11986e-274	4.18349e-273
60385	TSKS	0.539098	<2E-300	<2E-300		5534	PPP3R1	-0.319616	2.26562e-273	1.54329e-272
653061	GOLGA8S	0.537802	<2E-300	<2E-300		221491	SMIM29	-0.319414	5.22737e-273	3.55402e-272
100131496	LOC100131496	0.537777	<2E-300	<2E-300		57574	2020-03-04	-0.319367	6.33876e-273	4.3073e-272
166863	RBM46	0.537725	<2E-300	<2E-300		26289	AK5	-0.319238	1.0792e-272	7.3294e-272
140801	RPL10L	0.537587	<2E-300	<2E-300		818	CAMK2G	-0.319006	2.79848e-272	1.89853e-271
126859	AXDND1	0.536548	<2E-300	<2E-300		6622	SNCA	-0.318234	6.70823e-271	4.53258e-270
6756	SSX1	0.535981	<2E-300	<2E-300		84466	MEGF10	-0.317988	1.83916e-270	1.241e-269
1761	DMRT1	0.535717	<2E-300	<2E-300		5798	PTPRN	-0.317743	5.00399e-270	3.37288e-269
56165	TDRD1	0.534341	<2E-300	<2E-300		8601	RGS20	-0.317529	1.20325e-269	8.09952e-269
352909	DNAAF3	0.53431	<2E-300	<2E-300		645323	LINC00461	-0.315764	1.61331e-266	1.07616e-265
128653	C20orf141	0.534287	<2E-300	<2E-300		342865	VSTM2B	-0.315511	4.51404e-266	3.00469e-265
6691	SPINK2	0.533687	<2E-300	<2E-300		815	CAMK2A	-0.31531	1.01907e-265	6.77246e-265
339834	CCDC36	0.53361	<2E-300	<2E-300		59284	CACNG7	-0.315189	1.66484e-265	1.10582e-264
2747	GLUD2	0.533312	<2E-300	<2E-300		79570	NKAIN1	-0.315158	1.89268e-265	1.25616e-264
100507650	RNF212B	0.532348	<2E-300	<2E-300		100130894	VAC14-AS1	-0.313817	4.29218e-263	2.82403e-262
146894	CD300LG	0.531982	<2E-300	<2E-300		81551	STMN4	-0.313435	1.99934e-262	1.31168e-261
89885	FATE1	0.531782	<2E-300	<2E-300		22891	ZNF365	-0.313267	3.93385e-262	2.57678e-261
7652	ZNF99	0.531574	<2E-300	<2E-300		6857	SYT1	-0.313041	9.77879e-262	6.40036e-261
101927702	LOC101927702	0.531243	<2E-300	<2E-300		7461	CLIP2	-0.312525	7.78324e-261	5.07438e-260
346562	GNAT3	0.531046	<2E-300	<2E-300		386618	KCTD4	-0.312244	2.39558e-260	1.5594e-259
149685	ADIG	0.53074	<2E-300	<2E-300		10982	MAPRE2	-0.3121	4.2775e-260	2.78226e-259
285311	C3orf56	0.530734	<2E-300	<2E-300		79957	PAQR6	-0.31183	1.26298e-259	8.19794e-259
113278	SLC52A3	0.530511	<2E-300	<2E-300		491	ATP2B2	-0.311222	1.43248e-258	9.27655e-258
646168	LRRC77P	0.530413	<2E-300	<2E-300		7857	SCG2	-0.31117	1.76576e-258	1.14318e-257
6847	SYCP1	0.530404	<2E-300	<2E-300		94032	CAMK2N2	-0.310228	7.55756e-257	4.87153e-256
80323	CCDC68	0.530233	<2E-300	<2E-300		5864	RAB3A	-0.309864	3.21299e-256	2.06734e-255
100190949	C5orf52	0.530174	<2E-300	<2E-300		643763	NKAIN3-IT1	-0.309791	4.28061e-256	2.75146e-255
93034	NT5C1B	0.529903	<2E-300	<2E-300		140767	NRSN1	-0.308476	7.83914e-254	4.9978e-253
159125	RBMY2EP	0.529013	<2E-300	<2E-300		9362	CPNE6	-0.307603	2.45484e-252	1.55715e-251
92346	C1orf105	0.528981	<2E-300	<2E-300		7545	ZIC1	-0.307241	1.01989e-251	6.45794e-251
28	ABO	0.528676	<2E-300	<2E-300		6620	SNCB	-0.307011	2.52459e-251	1.59414e-250
162517	FBXO39	0.528565	<2E-300	<2E-300		79929	MAP6D1	-0.306802	5.73561e-251	3.61626e-250
400655	LOC400655	0.528481	<2E-300	<2E-300		116986	AGAP2	-0.3068	5.77802e-251	3.64208e-250
133383	SETD9	0.528443	<2E-300	<2E-300		9715	FAM131B	-0.306423	2.53267e-250	1.59163e-249
63948	DMRTB1	0.528229	<2E-300	<2E-300		100129464	LINC01546	-0.30594	1.67798e-249	1.05187e-248
1829	DSG2	0.528025	<2E-300	<2E-300		93377	OPALIN	-0.305694	4.40382e-249	2.75442e-248
245932	DEFB119	0.527356	<2E-300	<2E-300		3766	KCNJ10	-0.305521	8.64963e-249	5.40327e-248
283796	GOLGA8IP	0.52672	<2E-300	<2E-300		408263	FNDC9	-0.305406	1.35589e-248	8.46366e-248
83889	WDR87	0.526516	<2E-300	<2E-300		5375	PMP2	-0.305275	2.26378e-248	1.41238e-247
7141	TNP1	0.526498	<2E-300	<2E-300		114880	OSBPL6	-0.305173	3.3577e-248	2.09436e-247
163742	SLC25A3P1	0.526231	<2E-300	<2E-300		116173	CMTM5	-0.305012	6.30066e-248	3.92223e-247
140870	WFDC6	0.526201	<2E-300	<2E-300		94097	SFXN5	-0.304525	4.20549e-247	2.60955e-246
284099	C17orf78	0.525473	<2E-300	<2E-300		6506	SLC1A2	-0.303584	1.62052e-245	9.99121e-245
124783	SPATA32	0.525395	<2E-300	<2E-300		387486	LINC00320	-0.303553	1.83001e-245	1.128e-244
10214	SSX3	0.525357	<2E-300	<2E-300		134829	CLVS2	-0.30322	6.64227e-245	4.08721e-244
7490	WT1	0.525198	<2E-300	<2E-300		114798	SLITRK1	-0.302614	6.92143e-244	4.24441e-243
51533	PHF7	0.524811	<2E-300	<2E-300		80758	PRR7	-0.30229	2.41515e-243	1.47887e-242
728695	SPANXB1	0.524804	<2E-300	<2E-300		2824	GPM6B	-0.301234	1.40654e-241	8.56454e-241
11063	SOX30	0.524614	<2E-300	<2E-300		101929637	NTM-AS1	-0.301143	1.9919e-241	1.2123e-240
347442	DCAF8L2	0.524086	<2E-300	<2E-300		6547	SLC8A3	-0.300828	6.67331e-241	4.05262e-240
168433	RNF133	0.523968	<2E-300	<2E-300		63827	BCAN	-0.30053	2.0919e-240	1.26793e-239
285335	SLC9C1	0.523781	<2E-300	<2E-300
388553	BHMG1	0.52374	<2E-300	<2E-300
102724698	LINC01905	0.523738	<2E-300	<2E-300
256646	NUTM1	0.523669	<2E-300	<2E-300
127255	LRRIQ3	0.523461	<2E-300	<2E-300
145946	SPATA8	0.523451	<2E-300	<2E-300
4112	MAGEB1	0.523104	<2E-300	<2E-300
219990	OOSP2	0.522766	<2E-300	<2E-300
5024	P2RX3	0.522198	<2E-300	<2E-300
170626	XAGE3	0.52212	<2E-300	<2E-300
374864	CCDC178	0.521978	<2E-300	<2E-300
643714	CASC16	0.521638	<2E-300	<2E-300
100996643	LOC100996643	0.520931	<2E-300	<2E-300
128821	CST9L	0.520824	<2E-300	<2E-300
4115	MAGEB4	0.520691	<2E-300	<2E-300
80712	ESX1	0.520549	<2E-300	<2E-300
245936	DEFB123	0.520519	<2E-300	<2E-300
101929080	LINC02292	0.520503	<2E-300	<2E-300
4113	MAGEB2	0.520456	<2E-300	<2E-300
219557	TEX47	0.520346	<2E-300	<2E-300
441601	LOC441601	0.520231	<2E-300	<2E-300
4114	MAGEB3	0.519855	<2E-300	<2E-300
51438	MAGEC2	0.519723	<2E-300	<2E-300
5078	PAX4	0.519568	<2E-300	<2E-300
378925	RNF148	0.519296	<2E-300	<2E-300
139135	PASD1	0.519042	<2E-300	<2E-300
100128139	LINC01233	0.519007	<2E-300	<2E-300
340069	FAM170A	0.518981	<2E-300	<2E-300
284649	SMG7-AS1	0.518969	<2E-300	<2E-300
171169	SPACA4	0.518762	<2E-300	<2E-300
4100	MAGEA1	0.518677	<2E-300	<2E-300
8712	PAGE1	0.518625	<2E-300	<2E-300
4103	MAGEA4	0.518528	<2E-300	<2E-300
283461	C12orf40	0.518422	<2E-300	<2E-300
149837	LINC00654	0.518342	<2E-300	<2E-300
81626	SHCBP1L	0.518342	<2E-300	<2E-300
644041	C18orf63	0.518329	<2E-300	<2E-300
136991	ASZ1	0.518215	<2E-300	<2E-300
23626	SPO11	0.518211	<2E-300	<2E-300
7179	TPTE	0.518193	<2E-300	<2E-300
101927653	LINC02388	0.518157	<2E-300	<2E-300
8444	DYRK3	0.518081	<2E-300	<2E-300
283129	MAJIN	0.518064	<2E-300	<2E-300
140690	CTCFL	0.518056	<2E-300	<2E-300
100288797	TMEM239	0.517815	<2E-300	<2E-300
55554	KLK15	0.517785	<2E-300	<2E-300
128229	TSACC	0.517739	<2E-300	<2E-300
158809	MAGEB6	0.51771	<2E-300	<2E-300
100507334	LOC100507334	0.517679	<2E-300	<2E-300
4102	MAGEA3	0.517615	<2E-300	<2E-300
4109	MAGEA10	0.517599	<2E-300	<2E-300
83890	SPATA9	0.517578	<2E-300	<2E-300
158521	FMR1NB	0.517131	<2E-300	<2E-300
51480	VCX2	0.517095	<2E-300	<2E-300
6953	TCP10	0.516948	<2E-300	<2E-300
138009	DCAF4L2	0.516837	<2E-300	<2E-300
7278	TUBA3C	0.516761	<2E-300	<2E-300
90737	PAGE5	0.516725	<2E-300	<2E-300
51213	LUZP4	0.516716	<2E-300	<2E-300
51270	TFDP3	0.516549	<2E-300	<2E-300
139420	PPP4R3C	0.516487	<2E-300	<2E-300
139804	RBMXL3	0.516467	<2E-300	<2E-300
4105	MAGEA6	0.516456	<2E-300	<2E-300
100170765	ERICH4	0.516079	<2E-300	<2E-300
27120	DKKL1	0.516046	<2E-300	<2E-300
100506540	SPTY2D1OS	0.515894	<2E-300	<2E-300
29775	CARD10	0.515692	<2E-300	<2E-300
140683	BPIFA2	0.515684	<2E-300	<2E-300
80316	PPP1R2C	0.515552	<2E-300	<2E-300
645037	GAGE2B	0.515549	<2E-300	<2E-300
11055	ZPBP	0.515475	<2E-300	<2E-300
92483	LDHAL6B	0.515362	<2E-300	<2E-300
124773	C17orf64	0.51531	<2E-300	<2E-300
401565	FAM166A	0.515173	<2E-300	<2E-300
100286922	LOC100286922	0.515169	<2E-300	<2E-300
284257	BOD1L2	0.515048	<2E-300	<2E-300
84070	FAM186B	0.515016	<2E-300	<2E-300
151871	DPPA2	0.514985	<2E-300	<2E-300
647589	ANHX	0.514444	<2E-300	<2E-300
643311	CT47B1	0.514377	<2E-300	<2E-300
8468	FKBP6	0.514329	<2E-300	<2E-300
57047	PLSCR2	0.514318	<2E-300	<2E-300
140462	ASB9	0.51424	<2E-300	<2E-300
56979	PRDM9	0.514222	<2E-300	<2E-300
8852	AKAP4	0.514165	<2E-300	<2E-300
222826	FAM217A	0.514103	<2E-300	<2E-300
100421746	LOC100421746	0.514097	<2E-300	<2E-300
2543	GAGE1	0.514042	<2E-300	<2E-300
9947	MAGEC1	0.513724	<2E-300	<2E-300
139604	MAGEB16	0.513723	<2E-300	<2E-300
139422	MAGEB10	0.513488	<2E-300	<2E-300
139562	OTUD6A	0.513486	<2E-300	<2E-300
5232	PGK2	0.513382	<2E-300	<2E-300
132612	ADAD1	0.513292	<2E-300	<2E-300
196477	CCER1	0.513256	<2E-300	<2E-300
127540	HMGB4	0.513202	<2E-300	<2E-300
27127	SMC1B	0.513062	<2E-300	<2E-300
388381	C17orf98	0.513001	<2E-300	<2E-300
64693	CTAGE1	0.512806	<2E-300	<2E-300
1068	CETN1	0.512763	<2E-300	<2E-300
140432	RNF113B	0.512712	<2E-300	<2E-300
139628	FOXR2	0.512661	<2E-300	<2E-300
374355	CCDC172	0.512556	<2E-300	<2E-300
166655	TRIM60	0.512387	<2E-300	<2E-300
51481	VCX3A	0.512333	<2E-300	<2E-300
79370	BCL2L14	0.512316	<2E-300	<2E-300
11172	INSL6	0.512234	<2E-300	<2E-300
163223	ZNF676	0.512204	<2E-300	<2E-300
115677	NOSTRIN	0.512133	<2E-300	<2E-300
139067	SPANXN3	0.512098	<2E-300	<2E-300
375337	TOPAZ1	0.512062	<2E-300	<2E-300
220032	GDPD4	0.512058	<2E-300	<2E-300
84677	DSCR8	0.512025	<2E-300	<2E-300
2492	FSHR	0.512024	<2E-300	<2E-300
152405	TEX55	0.511934	<2E-300	<2E-300
147719	LYPD4	0.511904	<2E-300	<2E-300
10880	ACTL7B	0.511831	<2E-300	<2E-300
283847	TERB1	0.51177	<2E-300	<2E-300
56163	RNF17	0.511768	<2E-300	<2E-300
648691	LL22NC03-63E9.3	0.511658	<2E-300	<2E-300
133558	MROH2B	0.511571	<2E-300	<2E-300
10881	ACTL7A	0.511517	<2E-300	<2E-300
389151	PRR23B	0.511421	<2E-300	<2E-300
653125	GOLGA8K	0.511368	<2E-300	<2E-300
374973	TEX38	0.511311	<2E-300	<2E-300
100507651	LINC01606	0.511275	<2E-300	<2E-300
89882	TPD52L3	0.511193	<2E-300	<2E-300
5161	PDHA2	0.511089	<2E-300	<2E-300
149018	LELP1	0.510944	<2E-300	<2E-300
100996490	LINC01206	0.510943	<2E-300	<2E-300
79258	MMEL1	0.510911	<2E-300	<2E-300
348303	SELENOV	0.510837	<2E-300	<2E-300
84528	RHOXF2	0.51083	<2E-300	<2E-300
139425	DCAF8L1	0.510826	<2E-300	<2E-300
373509	USP50	0.510805	<2E-300	<2E-300
1618	DAZL	0.510804	<2E-300	<2E-300
196993	CT62	0.510777	<2E-300	<2E-300
339779	PRR30	0.5107	<2E-300	<2E-300
84643	KIF2B	0.510693	<2E-300	<2E-300
390003	GUCY2GP	0.51061	<2E-300	<2E-300
221613	HIST1H2AA	0.510527	<2E-300	<2E-300
144203	OVOS2	0.510507	<2E-300	<2E-300
168400	DDX53	0.510477	<2E-300	<2E-300
100419008	PRR20G	0.510416	<2E-300	<2E-300
645030	NFIA-AS1	0.510413	<2E-300	<2E-300
676	BRDT	0.510331	<2E-300	<2E-300
646096	CHEK2P2	0.51031	<2E-300	<2E-300
125972	CALR3	0.510291	<2E-300	<2E-300
27288	RBMXL2	0.51025	<2E-300	<2E-300
200523	TEX37	0.510237	<2E-300	<2E-300
255626	HIST1H2BA	0.510236	<2E-300	<2E-300
100505811	LINC02148	0.510156	<2E-300	<2E-300
283197	LINC00301	0.510054	<2E-300	<2E-300
49	ACR	0.510012	<2E-300	<2E-300
414061	DNAJB3	0.509962	<2E-300	<2E-300
119180	LYZL2	0.50991	<2E-300	<2E-300
81833	SPACA1	0.509888	<2E-300	<2E-300
100287226	ZNF729	0.509874	<2E-300	<2E-300
2712	GK2	0.509833	<2E-300	<2E-300
7258	TSPY1	0.509831	<2E-300	<2E-300
140836	BANF2	0.509695	<2E-300	<2E-300
140625	ACTRT2	0.50969	<2E-300	<2E-300
63904	DUSP21	0.509643	<2E-300	<2E-300
100507605	LINC00837	0.509569	<2E-300	<2E-300
26103	LRIT1	0.509436	<2E-300	<2E-300
400629	TEX19	0.509384	<2E-300	<2E-300
54586	EQTN	0.509365	<2E-300	<2E-300
401024	FSIP2	0.509263	<2E-300	<2E-300
145645	TERB2	0.509197	<2E-300	<2E-300
57151	LYZL6	0.508989	<2E-300	<2E-300
388960	C2orf78	0.508965	<2E-300	<2E-300
122258	SPACA7	0.508906	<2E-300	<2E-300
285423	IQCM	0.508855	<2E-300	<2E-300
203413	CT83	0.50884	<2E-300	<2E-300
140856	SCP2D1	0.508834	<2E-300	<2E-300
105374582	LINC01820	0.508743	<2E-300	<2E-300
221823	PRPS1L1	0.508536	<2E-300	<2E-300
101929926	TEX51	0.508505	<2E-300	<2E-300
730159	TEX50	0.50845	<2E-300	<2E-300
266971	PIPSL	0.508427	<2E-300	<2E-300
1538	CYLC1	0.508384	<2E-300	<2E-300
347487	CXorf66	0.508332	<2E-300	<2E-300
81569	ACTL8	0.508302	<2E-300	<2E-300
84076	TKTL2	0.508283	<2E-300	<2E-300
732275	LINC00917	0.508113	<2E-300	<2E-300
285577	LINC01019	0.508102	<2E-300	<2E-300
102723661	LOC102723661	0.508096	<2E-300	<2E-300
284382	ACTL9	0.508043	<2E-300	<2E-300
83447	SLC25A31	0.508034	<2E-300	<2E-300
9271	PIWIL1	0.508025	<2E-300	<2E-300
126536	LINC00661	0.507962	<2E-300	<2E-300
83893	SPATA16	0.507856	<2E-300	<2E-300
115795	FANCD2OS	0.507854	<2E-300	<2E-300
389123	IQCF2	0.507795	<2E-300	<2E-300
642929	LOC642929	0.507764	<2E-300	<2E-300
102557615	LINC01947	0.507761	<2E-300	<2E-300
128861	BPIFA3	0.50775	<2E-300	<2E-300
110117498	P3R3URF	0.507692	<2E-300	<2E-300
101929516	PABPC4-AS1	0.507625	<2E-300	<2E-300
494197	SPANXN5	0.507604	<2E-300	<2E-300
414301	DDI1	0.507574	<2E-300	<2E-300
4110	MAGEA11	0.507494	<2E-300	<2E-300
148231	LINC00905	0.507492	<2E-300	<2E-300
400794	LRRC52-AS1	0.507482	<2E-300	<2E-300
132954	PDCL2	0.50745	<2E-300	<2E-300
100505758	PRMT5-AS1	0.507412	<2E-300	<2E-300
245802	MS4A6E	0.507294	<2E-300	<2E-300
91937	TIMD4	0.507097	<2E-300	<2E-300
101928557	LOC101928557	0.507079	<2E-300	<2E-300
101929034	LINC02116	0.507056	<2E-300	<2E-300
169966	TENT5D	0.507044	<2E-300	<2E-300
133482	SLCO6A1	0.507024	<2E-300	<2E-300
317719	KLHL10	0.506991	<2E-300	<2E-300
729121	RGPD4-AS1	0.506939	<2E-300	<2E-300
50613	UBQLN3	0.506895	<2E-300	<2E-300
100505515	LINC01723	0.506889	<2E-300	<2E-300
94033	FTMT	0.506881	<2E-300	<2E-300
100996447	LOC100996447	0.506878	<2E-300	<2E-300
645961	SPATA31C2	0.506826	<2E-300	<2E-300
728012	MCHR2-AS1	0.506776	<2E-300	<2E-300
107983988	SPEM3	0.506707	<2E-300	<2E-300
145942	TMCO5A	0.50665	<2E-300	<2E-300
100505619	LINC00919	0.506582	<2E-300	<2E-300
136263	SSMEM1	0.506505	<2E-300	<2E-300
55237	VRTN	0.506503	<2E-300	<2E-300
170712	COX7B2	0.506489	<2E-300	<2E-300
374768	SPEM1	0.506442	<2E-300	<2E-300
127391	TMCO2	0.506432	<2E-300	<2E-300
339669	TEX33	0.506429	<2E-300	<2E-300
339965	CCDC158	0.506414	<2E-300	<2E-300
100505890	SORCS3-AS1	0.50641	<2E-300	<2E-300
165721	DNAJB8	0.506334	<2E-300	<2E-300
151325	MYADML	0.506207	<2E-300	<2E-300
389766	C9orf153	0.506166	<2E-300	<2E-300
6954	TCP11	0.506152	<2E-300	<2E-300
23532	PRAME	0.506112	<2E-300	<2E-300
245935	DEFB122	0.50611	<2E-300	<2E-300
285857	LINC02537	0.506084	<2E-300	<2E-300
220047	CCDC83	0.506084	<2E-300	<2E-300
102724018	FRG2KP	0.506024	<2E-300	<2E-300
5568	PRKACG	0.506022	<2E-300	<2E-300
83446	CCDC70	0.505927	<2E-300	<2E-300
100507362	LINC01015	0.505877	<2E-300	<2E-300
170062	FAM47B	0.505798	<2E-300	<2E-300
140732	SUN5	0.505752	<2E-300	<2E-300
126123	IZUMO2	0.505749	<2E-300	<2E-300
84690	SPATA22	0.505728	<2E-300	<2E-300
1539	CYLC2	0.505714	<2E-300	<2E-300
54964	C1orf56	0.505604	<2E-300	<2E-300
283685	GOLGA6L2	0.505597	<2E-300	<2E-300
11105	PRDM7	0.505583	<2E-300	<2E-300
100329135	TRPC5OS	0.505513	<2E-300	<2E-300
196968	DNM1P46	0.50548	<2E-300	<2E-300
402779	CSMD2-AS1	0.50546	<2E-300	<2E-300
100131816	UBE2DNL	0.505429	<2E-300	<2E-300
132625	ZFP42	0.505359	<2E-300	<2E-300
100874196	DIAPH3-AS2	0.505344	<2E-300	<2E-300
146310	RNF151	0.505342	<2E-300	<2E-300
171482	FAM9A	0.505326	<2E-300	<2E-300
5535	PPP3R2	0.505303	<2E-300	<2E-300
425054	VCX3B	0.505285	<2E-300	<2E-300
494188	FBXO47	0.50528	<2E-300	<2E-300
101928869	GABRG3-AS1	0.505235	<2E-300	<2E-300
170627	XAGE5	0.505186	<2E-300	<2E-300
11085	ADAM30	0.505176	<2E-300	<2E-300
102723796	TLE7	0.505091	<2E-300	<2E-300
646864	ZNF723	0.505066	<2E-300	<2E-300
441525	SPANXN4	0.505008	<2E-300	<2E-300
643677	CCDC168	0.504948	<2E-300	<2E-300
64396	GMCL2	0.504878	<2E-300	<2E-300
653075	GOLGA8T	0.504866	<2E-300	<2E-300
100505817	LINC02582	0.504836	<2E-300	<2E-300
56157	TEX13A	0.504806	<2E-300	<2E-300
729627	PRR23A	0.504781	<2E-300	<2E-300
100874178	LINC00454	0.504771	<2E-300	<2E-300
440224	CXADRP3	0.504746	<2E-300	<2E-300
284498	C1orf167	0.504673	<2E-300	<2E-300
164380	CST13P	0.504668	<2E-300	<2E-300
84654	SPZ1	0.504631	<2E-300	<2E-300
148109	FAM187B	0.504605	<2E-300	<2E-300
254158	CXorf58	0.504572	<2E-300	<2E-300
101929464	LOC101929464	0.504557	<2E-300	<2E-300
122651	RNASE11	0.504531	<2E-300	<2E-300
375316	RBM44	0.504525	<2E-300	<2E-300
107984784	LOC107984784	0.504521	<2E-300	<2E-300
100505877	UBE2E2-AS1	0.504483	<2E-300	<2E-300
127247	ASB17	0.504453	<2E-300	<2E-300
100861546	LINC00564	0.504414	<2E-300	<2E-300
149699	GTSF1L	0.504335	<2E-300	<2E-300
220082	SPERT	0.504311	<2E-300	<2E-300
389763	SPATA31D1	0.504271	<2E-300	<2E-300
139793	PAGE3	0.504131	<2E-300	<2E-300
154150	HDGFL1	0.504018	<2E-300	<2E-300
2515	ADAM2	0.503914	<2E-300	<2E-300
158297	SAXO1	0.503877	<2E-300	<2E-300
283471	TMPRSS12	0.50384	<2E-300	<2E-300
64591	TSPY2	0.503823	<2E-300	<2E-300
165100	TEX44	0.503803	<2E-300	<2E-300
283150	FOXR1	0.503754	<2E-300	<2E-300
84569	LYZL1	0.503736	<2E-300	<2E-300
8755	ADAM6	0.503671	<2E-300	<2E-300
153743	PPP1R2B	0.503642	<2E-300	<2E-300
100500938	CCDC179	0.503602	<2E-300	<2E-300
145497	LRRC74A	0.503593	<2E-300	<2E-300
146852	ODF4	0.503592	<2E-300	<2E-300
342850	ANKRD62	0.503555	<2E-300	<2E-300
144360	LINC00477	0.503543	<2E-300	<2E-300
100996941	IL21-AS1	0.503505	<2E-300	<2E-300
338005	LINC00221	0.503496	<2E-300	<2E-300
347411	MPC1L	0.503486	<2E-300	<2E-300
400997	ACOXL-AS1	0.503431	<2E-300	<2E-300
284369	SIGLECL1	0.503334	<2E-300	<2E-300
161514	TBC1D21	0.503325	<2E-300	<2E-300
102725019	LOC102725019	0.503311	<2E-300	<2E-300
64232	MS4A5	0.503274	<2E-300	<2E-300
100507201	LINC01815	0.503232	<2E-300	<2E-300
143241	DYDC1	0.503219	<2E-300	<2E-300
653720	GOLGA8M	0.503215	<2E-300	<2E-300
105375297	LOC105375297	0.503199	<2E-300	<2E-300
84075	FSCB	0.503169	<2E-300	<2E-300
100129520	TEX13C	0.503104	<2E-300	<2E-300
100288524	WI2-2373I1.2	0.502993	<2E-300	<2E-300
642636	RAD21L1	0.502873	<2E-300	<2E-300
285126	DNAJC5G	0.5028	<2E-300	<2E-300
84779	NAA11	0.502735	<2E-300	<2E-300
440518	GOLGA2P9	0.502732	<2E-300	<2E-300
58531	PRM3	0.502721	<2E-300	<2E-300
101805491	LINC02583	0.502711	<2E-300	<2E-300
153745	FAM71B	0.50261	<2E-300	<2E-300
102723727	LPGAT1-AS1	0.502604	<2E-300	<2E-300
101927659	SMAD1-AS2	0.502555	<2E-300	<2E-300
646174	C16orf90	0.50251	<2E-300	<2E-300
101927755	RNFT1-DT	0.502509	<2E-300	<2E-300
105374694	LINC02228	0.502489	<2E-300	<2E-300
10665	TSBP1	0.502348	<2E-300	<2E-300
79024	SMIM2	0.502338	<2E-300	<2E-300
401145	CCSER1	0.502315	<2E-300	<2E-300
90316	TGIF2LX	0.502235	<2E-300	<2E-300
101927049	PLCE1-AS2	0.502175	<2E-300	<2E-300
56903	PAPOLB	0.502157	<2E-300	<2E-300
101055625	OVCH1-AS1	0.502083	<2E-300	<2E-300
388333	SPDYE4	0.502078	<2E-300	<2E-300
100129969	FAM205C	0.502042	<2E-300	<2E-300
219938	SPATA19	0.50202	<2E-300	<2E-300
100506195	LARGE-AS1	0.502011	<2E-300	<2E-300
100996630	LINC01760	0.50198	<2E-300	<2E-300
64648	SPANXD	0.501912	<2E-300	<2E-300
57663	USP29	0.501858	<2E-300	<2E-300
63946	DMRTC2	0.501852	<2E-300	<2E-300
201243	SPEM2	0.501801	<2E-300	<2E-300
284085	KRT18P55	0.501792	<2E-300	<2E-300
143471	PSMA8	0.501729	<2E-300	<2E-300
389874	ZCCHC13	0.501724	<2E-300	<2E-300
101927504	LINC01682	0.501709	<2E-300	<2E-300
100505964	LINC01304	0.501674	<2E-300	<2E-300
101929441	ERLNC1	0.50164	<2E-300	<2E-300
259308	FAM205A	0.501569	<2E-300	<2E-300
284076	TTLL6	0.501547	<2E-300	<2E-300
90655	TGIF2LY	0.501523	<2E-300	<2E-300
164127	CCDC185	0.501508	<2E-300	<2E-300
10047	CST8	0.501483	<2E-300	<2E-300
10281	DSCR4	0.501476	<2E-300	<2E-300
150160	CCT8L2	0.501454	<2E-300	<2E-300
389152	PRR23C	0.50144	<2E-300	<2E-300
399814	C10orf120	0.501387	<2E-300	<2E-300
100874182	LINC00424	0.501378	<2E-300	<2E-300
353324	SPATA12	0.501343	<2E-300	<2E-300
148066	ZNRF4	0.501203	<2E-300	<2E-300
101929239	PACRG-AS2	0.501018	<2E-300	<2E-300
388951	TSPYL6	0.501009	<2E-300	<2E-300
121643	FOXN4	0.500999	<2E-300	<2E-300
114960	TSGA13	0.500995	<2E-300	<2E-300
100169752	TEX36-AS1	0.500975	<2E-300	<2E-300
53940	FTHL17	0.5009	<2E-300	<2E-300
440184	CCDC196	0.500867	<2E-300	<2E-300
101929771	LINC01655	0.50084	<2E-300	<2E-300
338661	TMEM225	0.500816	<2E-300	<2E-300
376412	RNF126P1	0.500792	<2E-300	<2E-300
84066	TEX35	0.50077	<2E-300	<2E-300
107986400	LOC107986400	0.500712	<2E-300	<2E-300
284546	C1orf185	0.500656	<2E-300	<2E-300
101929093	LINC01350	0.500654	<2E-300	<2E-300
124912	SPACA3	0.500616	<2E-300	<2E-300
85509	MBD3L1	0.500598	<2E-300	<2E-300
25763	HYPM	0.500594	<2E-300	<2E-300
152065	C3orf22	0.500581	<2E-300	<2E-300
8749	ADAM18	0.500578	<2E-300	<2E-300
101929315	LOC101929315	0.500549	<2E-300	<2E-300
54986	ULK4	0.500525	<2E-300	<2E-300
255025	LINC00879	0.500491	<2E-300	<2E-300
105375679	LOC105375679	0.500461	<2E-300	<2E-300
646603	C4orf51	0.500425	<2E-300	<2E-300
100996263	LOC100996263	0.50028	<2E-300	<2E-300
101928138	LINC01486	0.50024	<2E-300	<2E-300
101928567	LINC02087	0.500195	<2E-300	<2E-300
254312	LINC00710	0.500193	<2E-300	<2E-300
85438	CABS1	0.500192	<2E-300	<2E-300
791115	PWRN2	0.500191	<2E-300	<2E-300
338949	TMEM202	0.500183	<2E-300	<2E-300
101927666	LOC101927666	0.500108	<2E-300	<2E-300
100505841	LOC100505841	0.500091	<2E-300	<2E-300
285782	CAGE1	0.500086	<2E-300	<2E-300
100506907	CCDC37-DT	0.500067	<2E-300	<2E-300
494558	C9orf135-DT	0.500034	<2E-300	<2E-300
653073	GOLGA8J	0.500006	<2E-300	<2E-300
148753	FAM163A	0.49999	<2E-300	<2E-300
164592	CCDC116	0.499972	<2E-300	<2E-300
100240728	LOC100240728	0.499945	<2E-300	<2E-300
101929207	LINC01729	0.49991	<2E-300	<2E-300
101928559	LINC01467	0.499891	<2E-300	<2E-300
51224	ELOA2	0.499876	<2E-300	<2E-300
84570	COL25A1	0.499875	<2E-300	<2E-300
649238	PNMA6E	0.499856	<2E-300	<2E-300
494141	LOC494141	0.49984	<2E-300	<2E-300
339501	PRSS38	0.499827	<2E-300	<2E-300
100874097	UBE2Q1-AS1	0.499803	<2E-300	<2E-300
105371831	LINC02089	0.499791	<2E-300	<2E-300
140873	C20orf173	0.499761	<2E-300	<2E-300
105378052	LOC105378052	0.499696	<2E-300	<2E-300
133491	C5orf47	0.49968	<2E-300	<2E-300
196472	FAM71C	0.499671	<2E-300	<2E-300
105374989	LOC105374989	0.49967	<2E-300	<2E-300
101928288	LINC02504	0.499661	<2E-300	<2E-300
100286938	VPS13A-AS1	0.499642	<2E-300	<2E-300
138474	TAF1L	0.499613	<2E-300	<2E-300
439927	LINC01555	0.499605	<2E-300	<2E-300
101926950	LINC01570	0.499601	<2E-300	<2E-300
102725072	LOC102725072	0.499571	<2E-300	<2E-300
283585	LINC01148	0.499546	<2E-300	<2E-300
403315	FAM92A1P2	0.499539	<2E-300	<2E-300
388468	POTEC	0.499531	<2E-300	<2E-300
56311	ANKRD7	0.499432	<2E-300	<2E-300
101927700	LINC01524	0.49941	<2E-300	<2E-300
140894	CNBD2	0.499406	<2E-300	<2E-300
285877	POM121L12	0.499319	<2E-300	<2E-300
124626	ZPBP2	0.499308	<2E-300	<2E-300
255220	TXNDC8	0.499251	<2E-300	<2E-300
285190	RGPD4	0.499239	<2E-300	<2E-300
100505893	SLIT2-IT1	0.499232	<2E-300	<2E-300
105371335	LOC105371335	0.499225	<2E-300	<2E-300
107984977	LINC02096	0.499186	<2E-300	<2E-300
25774	GSTT4	0.499173	<2E-300	<2E-300
100996597	LINC00690	0.49914	<2E-300	<2E-300
440117	LINC02372	0.499136	<2E-300	<2E-300
100506765	IGSF11-AS1	0.499103	<2E-300	<2E-300
283688	LINC00927	0.499057	<2E-300	<2E-300
101927433	LINC01255	0.499048	<2E-300	<2E-300
105372444	LINC01872	0.499002	<2E-300	<2E-300
102723786	LOC102723786	0.498942	<2E-300	<2E-300
84103	C4orf17	0.498942	<2E-300	<2E-300
160419	C12orf50	0.498935	<2E-300	<2E-300
101928401	LOC101928401	0.498839	<2E-300	<2E-300
401285	TCP10L2	0.498805	<2E-300	<2E-300
26716	OR2H1	0.498772	<2E-300	<2E-300
101927581	CCDC182	0.498753	<2E-300	<2E-300
148581	UBE2U	0.498719	<2E-300	<2E-300
170487	ACTL10	0.498711	<2E-300	<2E-300
155184	SLC2A7	0.498622	<2E-300	<2E-300
339976	TRIML1	0.498526	<2E-300	<2E-300
101926890	DAB1-AS1	0.498512	<2E-300	<2E-300
102723968	LOC102723968	0.498505	<2E-300	<2E-300
287015	TRIM42	0.498463	<2E-300	<2E-300
159162	RBMY2FP	0.498429	<2E-300	<2E-300
104613533	LOC104613533	0.498386	<2E-300	<2E-300
100652911	LINC01838	0.498323	<2E-300	<2E-300
338864	LINC00347	0.498235	<2E-300	<2E-300
100506025	CRPPA-AS1	0.498224	<2E-300	<2E-300
283080	C10orf126	0.498203	<2E-300	<2E-300
285224	DNAJB8-AS1	0.498177	<2E-300	<2E-300
647288	CTAGE11P	0.498144	<2E-300	<2E-300
83844	USP26	0.498073	<2E-300	<2E-300
441161	OOEP	0.498021	<2E-300	<2E-300
162083	C16orf82	0.497992	<2E-300	<2E-300
101927149	LINC01471	0.497977	<2E-300	<2E-300
100507274	LINC01210	0.497938	<2E-300	<2E-300
375189	PFN4	0.497884	<2E-300	<2E-300
101927017	LINC01180	0.497875	<2E-300	<2E-300
148870	CCDC27	0.497869	<2E-300	<2E-300
10566	AKAP3	0.497838	<2E-300	<2E-300
728409	LINC01548	0.497822	<2E-300	<2E-300
643854	CTAGE9	0.497809	<2E-300	<2E-300
101927227	LOC101927227	0.497781	<2E-300	<2E-300
5619	PRM1	0.497757	<2E-300	<2E-300
100133612	LINC01134	0.497718	<2E-300	<2E-300
90827	ZNF479	0.497685	<2E-300	<2E-300
414157	C10orf62	0.497683	<2E-300	<2E-300
100996345	LINC02140	0.497659	<2E-300	<2E-300
152586	MGAT4D	0.497636	<2E-300	<2E-300
26188	OR1C1	0.497597	<2E-300	<2E-300
647060	SPATA31A1	0.497505	<2E-300	<2E-300
100996679	LINC02369	0.497504	<2E-300	<2E-300
102723604	LOC102723604	0.497499	<2E-300	<2E-300
101927762	LOC101927762	0.497483	<2E-300	<2E-300
56269	IRGC	0.497429	<2E-300	<2E-300
221122	LINC02685	0.497305	<2E-300	<2E-300
158506	CBLL2	0.497281	<2E-300	<2E-300
100507584	LINC01016	0.497257	<2E-300	<2E-300
105370014	LINC02423	0.497246	<2E-300	<2E-300
118670	FAM24A	0.49722	<2E-300	<2E-300
101928682	LOC101928682	0.497215	<2E-300	<2E-300
5620	PRM2	0.497165	<2E-300	<2E-300
112401	BIRC8	0.497043	<2E-300	<2E-300
101059915	LOC101059915	0.497034	<2E-300	<2E-300
100874036	PLCH1-AS2	0.497032	<2E-300	<2E-300
79802	HHIPL2	0.496765	<2E-300	<2E-300
101929897	LOC101929897	0.496748	<2E-300	<2E-300
139170	DCAF12L1	0.496748	<2E-300	<2E-300
102723483	CSE1L-AS1	0.496746	<2E-300	<2E-300
100506470	LINC01718	0.496732	<2E-300	<2E-300
84203	TXNDC2	0.496718	<2E-300	<2E-300
101927683	LINC01744	0.49667	<2E-300	<2E-300
285941	C7orf71	0.496548	<2E-300	<2E-300
284124	FLJ36000	0.49652	<2E-300	<2E-300
284355	TPRX1	0.496498	<2E-300	<2E-300
104355292	LINC01525	0.496494	<2E-300	<2E-300
54088	LINC00113	0.496485	<2E-300	<2E-300
161829	EXD1	0.496483	<2E-300	<2E-300
101927839	LOC101927839	0.496441	<2E-300	<2E-300
283352	TMEM132D-AS1	0.496382	<2E-300	<2E-300
105377652	LINC02480	0.496357	<2E-300	<2E-300
138724	C9orf131	0.496356	<2E-300	<2E-300
353299	RGSL1	0.496251	<2E-300	<2E-300
158381	ATP8B5P	0.496238	<2E-300	<2E-300
100130348	TMEM262	0.496219	<2E-300	<2E-300
101927795	LOC101927795	0.496206	<2E-300	<2E-300
728450	LINC00687	0.496204	<2E-300	<2E-300
100505540	SLIT1-AS1	0.496084	<2E-300	<2E-300
221391	OPN5	0.496004	<2E-300	<2E-300
6476	SI	0.496003	<2E-300	<2E-300
102724020	LOC102724020	0.495968	<2E-300	<2E-300
1420	CRYGC	0.495935	<2E-300	<2E-300
100131378	C11orf91	0.495929	<2E-300	<2E-300
2703	GJA8	0.495896	<2E-300	<2E-300
101929172	LOC101929172	0.495863	<2E-300	<2E-300
149647	FAM71A	0.495813	<2E-300	<2E-300
100507384	LOC100507384	0.495771	<2E-300	<2E-300
100652749	SPATA8-AS1	0.495746	<2E-300	<2E-300
146861	SLC35G3	0.49573	<2E-300	<2E-300
101927729	LINC02322	0.495713	<2E-300	<2E-300
348808	NPHP3-AS1	0.495682	<2E-300	<2E-300
123346	HIGD2B	0.495655	<2E-300	<2E-300
100506650	C17orf112	0.49565	<2E-300	<2E-300
220429	CTAGE10P	0.495624	<2E-300	<2E-300
387718	TEX36	0.495622	<2E-300	<2E-300
641518	LEF1-AS1	0.495598	<2E-300	<2E-300
340286	FAM183BP	0.495454	<2E-300	<2E-300
124535	HSF5	0.495427	<2E-300	<2E-300
101927081	MIR4307HG	0.495356	<2E-300	<2E-300
442247	RFPL4B	0.495329	<2E-300	<2E-300
100132979	GOLGA8DP	0.49532	<2E-300	<2E-300
100507277	LINC02314	0.49528	<2E-300	<2E-300
83942	TSSK1B	0.495247	<2E-300	<2E-300
3948	LDHC	0.495175	<2E-300	<2E-300
100506840	IQCF4	0.495161	<2E-300	<2E-300
79696	ZC2HC1C	0.495121	<2E-300	<2E-300
85319	BAGE2	0.495102	<2E-300	<2E-300
100505826	STK4-AS1	0.495078	<2E-300	<2E-300
100379174	MACROD2-AS1	0.495059	<2E-300	<2E-300
101927808	CLSTN2-AS1	0.49503	<2E-300	<2E-300
348021	LINC00442	0.495021	<2E-300	<2E-300
50511	SYCP3	0.495016	<2E-300	<2E-300
283486	LINC00567	0.494983	<2E-300	<2E-300
344657	LRRIQ4	0.494859	<2E-300	<2E-300
105374524	LOC105374524	0.494822	<2E-300	<2E-300
401067	IQCF3	0.4948	<2E-300	<2E-300
101929350	LINC01665	0.494782	<2E-300	<2E-300
440757	LINC00851	0.494782	<2E-300	<2E-300
51136	RNFT1	0.49475	<2E-300	<2E-300
53336	CPXCR1	0.494699	<2E-300	<2E-300
154865	IQUB	0.494676	<2E-300	<2E-300
203569	PAGE2	0.494641	<2E-300	<2E-300
100506733	FAM170B-AS1	0.49457	<2E-300	<2E-300
646457	C19orf67	0.494527	<2E-300	<2E-300
283303	MRGPRG-AS1	0.494523	<2E-300	<2E-300
440452	TBC1D3P2	0.494484	<2E-300	<2E-300
101927685	HSFX4	0.494475	<2E-300	<2E-300
378807	CATSPER4	0.494467	<2E-300	<2E-300
100505478	TEX48	0.494448	<2E-300	<2E-300
100506675	LOC100506675	0.49442	<2E-300	<2E-300
646498	C3orf84	0.494397	<2E-300	<2E-300
105369860	LINC02424	0.494397	<2E-300	<2E-300
442444	FAM47C	0.494393	<2E-300	<2E-300
101929282	LINC02612	0.494348	<2E-300	<2E-300
123970	C16orf78	0.494324	<2E-300	<2E-300
204801	NLRP11	0.4943	<2E-300	<2E-300
441452	SPATA31C1	0.494297	<2E-300	<2E-300
105376230	TEX53	0.494296	<2E-300	<2E-300
79727	LIN28A	0.494252	<2E-300	<2E-300
285679	C5orf60	0.494192	<2E-300	<2E-300
137362	GOT1L1	0.494192	<2E-300	<2E-300
286514	MAGEB18	0.49416	<2E-300	<2E-300
101929584	LINC02443	0.494113	<2E-300	<2E-300
386757	SLC6A10P	0.494104	<2E-300	<2E-300
101928971	LINC01262	0.494057	<2E-300	<2E-300
285326	LINC00692	0.494056	<2E-300	<2E-300
105371508	LOC105371508	0.493961	<2E-300	<2E-300
347127	SPATA31D5P	0.493926	<2E-300	<2E-300
101929073	LOC101929073	0.493924	<2E-300	<2E-300
101929225	MCM8-AS1	0.493919	<2E-300	<2E-300
284418	FAM71E2	0.49389	<2E-300	<2E-300
389762	SPATA31D3	0.493808	<2E-300	<2E-300
100130268	LOC100130268	0.493741	<2E-300	<2E-300
105370888	TMEM202-AS1	0.493731	<2E-300	<2E-300
101928167	LINC01917	0.493659	<2E-300	<2E-300
101927038	LINC02400	0.493626	<2E-300	<2E-300
643136	ZC3H11B	0.493608	<2E-300	<2E-300
29999	FSCN3	0.493588	<2E-300	<2E-300
101928471	SOX5-AS1	0.493577	<2E-300	<2E-300
389124	IQCF5	0.493559	<2E-300	<2E-300
106699570	LOC106699570	0.493556	<2E-300	<2E-300
161142	FAM71D	0.493555	<2E-300	<2E-300
51352	WT1-AS	0.493497	<2E-300	<2E-300
100874195	DIAPH3-AS1	0.493482	<2E-300	<2E-300
388406	LINC01999	0.493452	<2E-300	<2E-300
94026	POM121L2	0.493344	<2E-300	<2E-300
285955	SPDYE1	0.493318	<2E-300	<2E-300
440243	GOLGA6L22	0.493179	<2E-300	<2E-300
131831	ERICH6	0.493159	<2E-300	<2E-300
164714	TTLL8	0.493138	<2E-300	<2E-300
138240	C9orf57	0.493124	<2E-300	<2E-300
642864	SPATA42	0.4931	<2E-300	<2E-300
102467079	LINC02180	0.493095	<2E-300	<2E-300
105377245	LINC02619	0.493052	<2E-300	<2E-300
102725079	LINC01878	0.49305	<2E-300	<2E-300
136541	PRSS58	0.492994	<2E-300	<2E-300
54514	DDX4	0.492943	<2E-300	<2E-300
122664	TPPP2	0.492917	<2E-300	<2E-300
104502416	FOXP1-AS1	0.492907	<2E-300	<2E-300
440822	PIWIL3	0.492899	<2E-300	<2E-300
101928571	ZNF649-AS1	0.492896	<2E-300	<2E-300
100129669	IZUMO3	0.492893	<2E-300	<2E-300
285692	LINC02112	0.492802	<2E-300	<2E-300
128864	C20orf144	0.49273	<2E-300	<2E-300
105375266	LOC105375266	0.492728	<2E-300	<2E-300
105371620	LOC105371620	0.492715	<2E-300	<2E-300
340168	DPPA5	0.492713	<2E-300	<2E-300
100505993	TMEM210	0.492618	<2E-300	<2E-300
101928917	HSFX3	0.492607	<2E-300	<2E-300
135886	TMEM270	0.492582	<2E-300	<2E-300
92736	OTOP2	0.492468	<2E-300	<2E-300
89869	PLCZ1	0.492465	<2E-300	<2E-300
102724659	LOC102724659	0.492459	<2E-300	<2E-300
101929488	LOC101929488	0.492458	<2E-300	<2E-300
284274	SMIM21	0.492447	<2E-300	<2E-300
221191	PRSS54	0.492424	<2E-300	<2E-300
100507470	GRID1-AS1	0.492388	<2E-300	<2E-300
101928476	LINC01676	0.492379	<2E-300	<2E-300
541473	LOC541473	0.492353	<2E-300	<2E-300
388276	C16orf97	0.492296	<2E-300	<2E-300
389320	TEX43	0.492263	<2E-300	<2E-300
100130849	LOC100130849	0.492236	<2E-300	<2E-300
338094	FAM151A	0.492236	<2E-300	<2E-300
339622	LINC01692	0.492211	<2E-300	<2E-300
101928442	LINC01491	0.492203	<2E-300	<2E-300
100506050	LINC01005	0.49218	<2E-300	<2E-300
100873939	LNX1-AS1	0.492172	<2E-300	<2E-300
255926	ADAM5	0.492079	<2E-300	<2E-300
392509	ARL13A	0.492068	<2E-300	<2E-300
105375614	LOC105375614	0.492024	<2E-300	<2E-300
391712	TRIM61	0.491978	<2E-300	<2E-300
283854	CASC22	0.491915	<2E-300	<2E-300
643955	ZNF733P	0.491881	<2E-300	<2E-300
285740	PHACTR2-AS1	0.491873	<2E-300	<2E-300
105374676	LINC02241	0.491869	<2E-300	<2E-300
100132963	SMIM9	0.491857	<2E-300	<2E-300
151658	LINC00635	0.491853	<2E-300	<2E-300
645202	LOC645202	0.491829	<2E-300	<2E-300
103581031	CASC23	0.491826	<2E-300	<2E-300
101929624	LINC01519	0.491824	<2E-300	<2E-300
342538	NACA2	0.491802	<2E-300	<2E-300
389690	MROH5	0.491796	<2E-300	<2E-300
286238	LOC286238	0.491728	<2E-300	<2E-300
101927657	LOC101927657	0.491681	<2E-300	<2E-300
101928877	LINC02436	0.491658	<2E-300	<2E-300
102577426	LINC01962	0.491651	<2E-300	<2E-300
149934	NCOR1P1	0.491626	<2E-300	<2E-300
101929064	LOC101929064	0.491603	<2E-300	<2E-300
441519	CT45A3	0.491583	<2E-300	<2E-300
114026	ZIM3	0.491572	<2E-300	<2E-300
100874095	ADIPOQ-AS1	0.491552	<2E-300	<2E-300
654463	FER1L6	0.491542	<2E-300	<2E-300
84692	CCDC54	0.491508	<2E-300	<2E-300
105372267	LINC01862	0.491497	<2E-300	<2E-300
101929058	LOC101929058	0.491474	<2E-300	<2E-300
101928775	LOC101928775	0.49143	<2E-300	<2E-300
284661	LINC01777	0.491356	<2E-300	<2E-300
101928162	LINC02366	0.491344	<2E-300	<2E-300
105374644	LINC02142	0.491336	<2E-300	<2E-300
4184	SMCP	0.491218	<2E-300	<2E-300
135935	NOBOX	0.491205	<2E-300	<2E-300
284801	MIR663AHG	0.491192	<2E-300	<2E-300
126402	CCDC105	0.491183	<2E-300	<2E-300
101927487	LINC01609	0.491145	<2E-300	<2E-300
105372292	LINC01855	0.491109	<2E-300	<2E-300
105377175	LINC02050	0.491072	<2E-300	<2E-300
101928440	FBXO3-DT	0.491066	<2E-300	<2E-300
101926966	LINC01804	0.491027	<2E-300	<2E-300
10343	PKDREJ	0.491	<2E-300	<2E-300
100130548	LOC100130548	0.490983	<2E-300	<2E-300
100128496	C20orf78	0.490975	<2E-300	<2E-300
57101	ANO2	0.490956	<2E-300	<2E-300
63978	PRDM14	0.490956	<2E-300	<2E-300
83592	AKR1E2	0.490949	<2E-300	<2E-300
102800314	MIR7515HG	0.490932	<2E-300	<2E-300
104266956	LINC01044	0.490918	<2E-300	<2E-300
102723623	LOC102723623	0.490887	<2E-300	<2E-300
105376745	LINC01784	0.490876	<2E-300	<2E-300
440956	IQCF6	0.490842	<2E-300	<2E-300
27136	MORC1	0.490688	<2E-300	<2E-300
256979	SUN3	0.490687	<2E-300	<2E-300
102725193	LOC102725193	0.490636	<2E-300	<2E-300
83867	TTTY12	0.49056	<2E-300	<2E-300
100131117	ZBTB20-AS1	0.490515	<2E-300	<2E-300
100874206	OSBPL10-AS1	0.490499	<2E-300	<2E-300
282966	C10orf53	0.490484	<2E-300	<2E-300
140628	GATA5	0.490452	<2E-300	<2E-300
101927926	LINC01851	0.49044	<2E-300	<2E-300
105377617	LINC01596	0.490387	<2E-300	<2E-300
57096	RPGRIP1	0.490386	<2E-300	<2E-300
105370473	LOC105370473	0.490384	<2E-300	<2E-300
100506475	EGFLAM-AS2	0.490312	<2E-300	<2E-300
641365	LINC00616	0.490296	<2E-300	<2E-300
5042	PABPC3	0.490295	<2E-300	<2E-300
728498	GOLGA8H	0.490228	<2E-300	<2E-300
100506406	LOC100506406	0.49011	<2E-300	<2E-300
102724264	LINC02658	0.490084	<2E-300	<2E-300
100507091	PITPNM2-AS1	0.490077	<2E-300	<2E-300
101927620	LOC101927620	0.489996	<2E-300	<2E-300
101928276	LINC01227	0.489934	<2E-300	<2E-300
219865	OR8G5	0.489892	<2E-300	<2E-300
147741	ZNF560	0.489872	<2E-300	<2E-300
102467655	LINC02219	0.48987	<2E-300	<2E-300
26476	OR10J1	0.489777	<2E-300	<2E-300
158724	FAM47A	0.489775	<2E-300	<2E-300
54766	BTG4	0.489755	<2E-300	<2E-300
55231	CCDC87	0.489689	<2E-300	<2E-300
100129407	FAM236A	0.489672	<2E-300	<2E-300
283767	GOLGA6L1	0.489628	<2E-300	<2E-300
202051	SPATA24	0.489577	<2E-300	<2E-300
283214	LOC283214	0.489491	<2E-300	<2E-300
54752	FNDC8	0.489486	<2E-300	<2E-300
254528	MEIOB	0.489418	<2E-300	<2E-300
146212	KCTD19	0.489405	<2E-300	<2E-300
105374400	LINC02505	0.48936	<2E-300	<2E-300
392843	IQCA1L	0.48934	<2E-300	<2E-300
130560	SPATA3	0.489287	<2E-300	<2E-300
105376827	LINC01757	0.489226	<2E-300	<2E-300
107985312	LINC01791	0.489197	<2E-300	<2E-300
10723	SLC12A7	0.489189	<2E-300	<2E-300
286234	SPATA31E1	0.489158	<2E-300	<2E-300
84215	ZNF541	0.489141	<2E-300	<2E-300
728310	GOLGA6L7	0.48914	<2E-300	<2E-300
503497	MS4A13	0.489034	<2E-300	<2E-300
79639	TMEM53	0.48902	<2E-300	<2E-300
2928	GSC2	0.489016	<2E-300	<2E-300
104355140	LINC00375	0.488988	<2E-300	<2E-300
345456	PFN3	0.488987	<2E-300	<2E-300
101928597	LOC101928597	0.488976	<2E-300	<2E-300
338069	ST7-OT4	0.488873	<2E-300	<2E-300
100130386	LINC00552	0.488817	<2E-300	<2E-300
168975	CNBD1	0.488787	<2E-300	<2E-300
100505609	LINC02053	0.488782	<2E-300	<2E-300
103312105	LOC103312105	0.488728	<2E-300	<2E-300
100130967	C6orf99	0.488685	<2E-300	<2E-300
100996665	LINC01533	0.488662	<2E-300	<2E-300
101928185	NCKAP5-AS1	0.488649	<2E-300	<2E-300
84432	PROK1	0.488581	<2E-300	<2E-300
100874157	LINC00395	0.488536	<2E-300	<2E-300
100506937	LOC100506937	0.488529	<2E-300	<2E-300
100128505	ASTN2-AS1	0.488443	<2E-300	<2E-300
100874093	BRWD1-AS1	0.488428	<2E-300	<2E-300
124871	FLJ40194	0.488286	<2E-300	<2E-300
105373343	LOC105373343	0.488262	<2E-300	<2E-300
139741	ACTRT1	0.488205	<2E-300	<2E-300
132141	IQCF1	0.488186	<2E-300	<2E-300
100506272	LINC02492	0.488182	<2E-300	<2E-300
105372672	LOC105372672	0.488179	<2E-300	<2E-300
285641	SLC36A3	0.488104	<2E-300	<2E-300
120935	CCDC38	0.4881	<2E-300	<2E-300
83639	TEX101	0.48804	<2E-300	<2E-300
644994	SMIM23	0.487935	<2E-300	<2E-300
105372626	LINC01728	0.487923	<2E-300	<2E-300
157855	KCNU1	0.487909	<2E-300	<2E-300
100129138	LOC100129138	0.487883	<2E-300	<2E-300
105374758	LOC105374758	0.487679	<2E-300	<2E-300
389652	ASNSP1	0.487667	<2E-300	<2E-300
374739	TEPP	0.487647	<2E-300	<2E-300
105372143	LOC105372143	0.487623	<2E-300	<2E-300
100861542	LINC00554	0.487496	<2E-300	<2E-300
339168	TMEM95	0.487491	<2E-300	<2E-300
100131303	DPEP2NB	0.487471	<2E-300	<2E-300
54763	ROPN1	0.487428	<2E-300	<2E-300
102724076	LINC01038	0.487388	<2E-300	<2E-300
105374344	LOC105374344	0.487333	<2E-300	<2E-300
26080	FAM230C	0.487216	<2E-300	<2E-300
100506999	LINC02318	0.487176	<2E-300	<2E-300
2880	GPX5	0.487176	<2E-300	<2E-300
259234	DSCR10	0.487132	<2E-300	<2E-300
100874261	CCDC200	0.487057	<2E-300	<2E-300
2713	GK3P	0.487027	<2E-300	<2E-300
414332	LCN10	0.486973	<2E-300	<2E-300
102724776	LOC102724776	0.48692	<2E-300	<2E-300
441251	SPDYE7P	0.486857	<2E-300	<2E-300
84517	ACTRT3	0.486842	<2E-300	<2E-300
101929181	LINC01647	0.486839	<2E-300	<2E-300
107986277	LOC107986277	0.486806	<2E-300	<2E-300
101929153	LINC02114	0.486735	<2E-300	<2E-300
401039	LINC01940	0.486685	<2E-300	<2E-300
727832	GOLGA6L6	0.486678	<2E-300	<2E-300
729786	GOLGA8CP	0.48665	<2E-300	<2E-300
647107	LINC01192	0.486641	<2E-300	<2E-300
254272	TBC1D28	0.486558	<2E-300	<2E-300
101928190	LINC01487	0.4865	<2E-300	<2E-300
100505545	LINC01095	0.486469	<2E-300	<2E-300
56964	WDR93	0.486311	<2E-300	<2E-300
23627	PRND	0.486276	<2E-300	<2E-300
101929425	BTBD9-AS1	0.486274	<2E-300	<2E-300
283025	LINC01553	0.486262	<2E-300	<2E-300
6677	SPAM1	0.486134	<2E-300	<2E-300
728586	CCDC192	0.486077	<2E-300	<2E-300
256006	ANKRD31	0.486072	<2E-300	<2E-300
494119	SPANXN2	0.486021	<2E-300	<2E-300
7142	TNP2	0.485978	<2E-300	<2E-300
102724651	LINC01919	0.485958	<2E-300	<2E-300
101929701	LINC01584	0.485876	<2E-300	<2E-300
100132565	GOLGA8F	0.485876	<2E-300	<2E-300
285643	KIF4B	0.485866	<2E-300	<2E-300
390877	LOC390877	0.485855	<2E-300	<2E-300
158062	LCN6	0.485701	<2E-300	<2E-300
113746	ODF3	0.485568	<2E-300	<2E-300
101927921	LINC01478	0.485441	<2E-300	<2E-300
284067	CFAP97D1	0.485374	<2E-300	<2E-300
100506275	KRBOX1-AS1	0.485354	<2E-300	<2E-300
100652909	LINC00904	0.485341	<2E-300	<2E-300
340307	CTAGE6	0.485227	<2E-300	<2E-300
102724601	LOC102724601	0.485111	<2E-300	<2E-300
147945	NLRP4	0.485006	<2E-300	<2E-300
284788	LOC284788	0.485	<2E-300	<2E-300
100133036	FAM95B1	0.484979	<2E-300	<2E-300
135644	TRIM40	0.484859	<2E-300	<2E-300
105379109	LOC105379109	0.484855	<2E-300	<2E-300
150280	HORMAD2	0.484803	<2E-300	<2E-300
105372893	LINC01717	0.484771	<2E-300	<2E-300
102723525	LINC02498	0.484753	<2E-300	<2E-300
81616	ACSBG2	0.484745	<2E-300	<2E-300
100652791	GS1-24F4.2	0.484732	<2E-300	<2E-300
105374791	LINC01890	0.48465	<2E-300	<2E-300
101929551	LOC101929551	0.484643	<2E-300	<2E-300
392636	AGMO	0.484608	<2E-300	<2E-300
92552	ATXN3L	0.484605	<2E-300	<2E-300
105378739	LINC01753	0.484594	<2E-300	<2E-300
105370622	LOC105370622	0.484483	<2E-300	<2E-300
102723362	LINC01884	0.484446	<2E-300	<2E-300
60506	NYX	0.484435	<2E-300	<2E-300
101927418	LOC101927418	0.484428	<2E-300	<2E-300
4956	ODF1	0.484412	<2E-300	<2E-300
100874208	NDFIP2-AS1	0.484403	<2E-300	<2E-300
100507391	LINC01968	0.484366	<2E-300	<2E-300
100132015	TEX13D	0.484334	<2E-300	<2E-300
147407	SLC25A52	0.484302	<2E-300	<2E-300
79025	FNDC11	0.484287	<2E-300	<2E-300
100287704	LOC100287704	0.484228	<2E-300	<2E-300
100507629	LINC00658	0.484192	<2E-300	<2E-300
27437	HSFY1P1	0.48419	<2E-300	<2E-300
101929696	PSD2-AS1	0.48413	<2E-300	<2E-300
100129278	TDRD15	0.484103	<2E-300	<2E-300
101928614	LINC02189	0.48408	<2E-300	<2E-300
101927347	GRM7-AS3	0.484039	<2E-300	<2E-300
729815	LOC729815	0.483924	<2E-300	<2E-300
494118	SPANXN1	0.483923	<2E-300	<2E-300
145376	PPP1R36	0.483891	<2E-300	<2E-300
101929162	LOC101929162	0.483874	<2E-300	<2E-300
91181	NUP210L	0.483784	<2E-300	<2E-300
89837	ULK4P3	0.483687	<2E-300	<2E-300
441234	ZNF716	0.483671	<2E-300	<2E-300
643770	LINC02453	0.483635	<2E-300	<2E-300
100652833	LOC100652833	0.483546	<2E-300	<2E-300
1260	CNGA2	0.483517	<2E-300	<2E-300
100652759	PRICKLE2-AS1	0.483492	<2E-300	<2E-300
341947	COX8C	0.483449	<2E-300	<2E-300
101929437	PRRX2-AS1	0.483425	<2E-300	<2E-300
102723330	LOC102723330	0.483418	<2E-300	<2E-300
245934	DEFB121	0.483358	<2E-300	<2E-300
441818	WBP11P1	0.483352	<2E-300	<2E-300
219793	TBATA	0.483343	<2E-300	<2E-300
100874145	LINC00364	0.483324	<2E-300	<2E-300
159989	DEUP1	0.483291	<2E-300	<2E-300
100507657	LINC02554	0.483272	<2E-300	<2E-300
255411	TEX49	0.483221	<2E-300	<2E-300
100132202	LOC100132202	0.483153	<2E-300	<2E-300
100128788	SRRM2-AS1	0.483148	<2E-300	<2E-300
653643	GOLGA6D	0.483119	<2E-300	<2E-300
105378738	LINC01755	0.483085	<2E-300	<2E-300
116969	ART5	0.483083	<2E-300	<2E-300
162387	MFSD6L	0.483081	<2E-300	<2E-300
101927994	LINC01087	0.48304	<2E-300	<2E-300
102723617	LINC01766	0.483005	<2E-300	<2E-300
102467222	LOC102467222	0.483003	<2E-300	<2E-300
26240	FAM50B	0.482971	<2E-300	<2E-300
140731	ANKRD60	0.482963	<2E-300	<2E-300
255330	NUP210P1	0.48295	<2E-300	<2E-300
100874239	ARHGAP26-AS1	0.482944	<2E-300	<2E-300
103752555	SPATA17-AS1	0.482935	<2E-300	<2E-300
342096	GOLGA6A	0.482722	<2E-300	<2E-300
64735	LINC00254	0.482708	<2E-300	<2E-300
103091865	BRWD1-AS2	0.482662	<2E-300	<2E-300
285103	MED15P9	0.482587	<2E-300	<2E-300
346288	SEPTIN14	0.482583	<2E-300	<2E-300
105377610	LINC02508	0.482482	<2E-300	<2E-300
340441	POTEA	0.482462	<2E-300	<2E-300
104355293	LINC00376	0.482448	<2E-300	<2E-300
105372440	LOC105372440	0.482447	<2E-300	<2E-300
143678	C11orf94	0.482331	<2E-300	<2E-300
552853	NCRNA00250	0.482311	<2E-300	<2E-300
105375843	LOC105375843	0.482213	<2E-300	<2E-300
101927282	LINC02466	0.482155	<2E-300	<2E-300
105376854	LINC01925	0.482154	<2E-300	<2E-300
23742	NPAP1	0.482076	<2E-300	<2E-300
55511	SAGE1	0.482013	<2E-300	<2E-300
81472	OR2C3	0.481978	<2E-300	<2E-300
102723742	LINC01500	0.48196	<2E-300	<2E-300
105376992	LINC01742	0.481957	<2E-300	<2E-300
101927424	LINC01961	0.48194	<2E-300	<2E-300
105378591	LOC105378591	0.481938	<2E-300	<2E-300
220832	FABP5P3	0.481777	<2E-300	<2E-300
134187	POU5F2	0.481757	<2E-300	<2E-300
103352670	LINC01419	0.481754	<2E-300	<2E-300
132243	H1FOO	0.481727	<2E-300	<2E-300
101937451	LINC01030	0.481711	<2E-300	<2E-300
100505685	LOC100505685	0.481699	<2E-300	<2E-300
85479	DNAJC5B	0.481608	<2E-300	<2E-300
101928536	LINC01493	0.481522	<2E-300	<2E-300
101928295	LOC101928295	0.48147	<2E-300	<2E-300
100996671	LOC100996671	0.481383	<2E-300	<2E-300
359787	DPPA3	0.48138	<2E-300	<2E-300
105378933	LOC105378933	0.481368	<2E-300	<2E-300
152641	WWC2-AS2	0.481355	<2E-300	<2E-300
414201	ZNF32-AS3	0.481263	<2E-300	<2E-300
101927188	LOC101927188	0.481188	<2E-300	<2E-300
503519	LINC00929	0.481142	<2E-300	<2E-300
341392	ACSM4	0.481129	<2E-300	<2E-300
101928661	LOC101928661	0.481086	<2E-300	<2E-300
641367	LOC641367	0.481005	<2E-300	<2E-300
160762	CCDC63	0.480977	<2E-300	<2E-300
643711	LOC643711	0.480968	<2E-300	<2E-300
101928677	ETDA	0.480956	<2E-300	<2E-300
143630	UBQLNL	0.480948	<2E-300	<2E-300
107986164	LINC02020	0.480941	<2E-300	<2E-300
728660	LOC728660	0.480905	<2E-300	<2E-300
101928999	IQCF5-AS1	0.480868	<2E-300	<2E-300
221241	LINC00305	0.480861	<2E-300	<2E-300
283403	C12orf80	0.480798	<2E-300	<2E-300
146822	CDRT15	0.480769	<2E-300	<2E-300
146849	CCDC42	0.48075	<2E-300	<2E-300
317754	POTED	0.480711	<2E-300	<2E-300
282980	LINC00700	0.480702	<2E-300	<2E-300
102724913	LINC01899	0.480694	<2E-300	<2E-300
168417	ZNF679	0.48058	<2E-300	<2E-300
57481	KIAA1210	0.480543	<2E-300	<2E-300
167	CRISP1	0.480495	<2E-300	<2E-300
101927492	UTAT33	0.480487	<2E-300	<2E-300
136242	PRSS37	0.480477	<2E-300	<2E-300
140834	LINC01620	0.48047	<2E-300	<2E-300
728269	MAGEA9B	0.480417	<2E-300	<2E-300
102546228	LINC02039	0.480405	<2E-300	<2E-300
5671	PSG3	0.480321	<2E-300	<2E-300
100507435	DLGAP2-AS1	0.480296	<2E-300	<2E-300
101928721	LOC101928721	0.48028	<2E-300	<2E-300
11086	ADAM29	0.480239	<2E-300	<2E-300
100996694	LINC02502	0.480238	<2E-300	<2E-300
101928769	LINC02229	0.480237	<2E-300	<2E-300
100653233	LOC100653233	0.480211	<2E-300	<2E-300
91227	GGTLC2	0.480198	<2E-300	<2E-300
101928791	LINC01147	0.480146	<2E-300	<2E-300
26609	VCX	0.480133	<2E-300	<2E-300
101927034	ROR1-AS1	0.480085	<2E-300	<2E-300
93979	CPA5	0.48006	<2E-300	<2E-300
378950	RBMY1E	0.480055	<2E-300	<2E-300
105372069	LOC105372069	0.480045	<2E-300	<2E-300
100129654	TCF24	0.480039	<2E-300	<2E-300
26648	OR7E24	0.480035	<2E-300	<2E-300
392307	FAM221B	0.479944	<2E-300	<2E-300
101929524	LOC101929524	0.479852	<2E-300	<2E-300
343169	OR6F1	0.479821	<2E-300	<2E-300
100505583	LINC00838	0.479809	<2E-300	<2E-300
387990	TOMM20L	0.479781	<2E-300	<2E-300
105370439	LINC02313	0.479709	<2E-300	<2E-300
283159	OR8D1	0.479676	<2E-300	<2E-300
101929528	LOC101929528	0.479671	<2E-300	<2E-300
145216	LINC00637	0.479635	<2E-300	<2E-300
101929164	LINC01859	0.479488	<2E-300	<2E-300
442028	LOC442028	0.479377	<2E-300	<2E-300
100996902	LINC01883	0.479276	<2E-300	<2E-300
100874286	NRG1-IT3	0.479226	<2E-300	<2E-300
64663	SPANXC	0.479202	<2E-300	<2E-300
105376064	FAM242F	0.479194	<2E-300	<2E-300
100506122	LINC02431	0.479183	<2E-300	<2E-300
101927704	MIR3663HG	0.479136	<2E-300	<2E-300
101929570	LOC101929570	0.479128	<2E-300	<2E-300
83887	TTLL2	0.479123	<2E-300	<2E-300
101927334	LINC02127	0.479077	<2E-300	<2E-300
26330	GAPDHS	0.479061	<2E-300	<2E-300
256223	CDRT15L2	0.479015	<2E-300	<2E-300
102723833	LOC102723833	0.479003	<2E-300	<2E-300
643664	SLC35G6	0.479003	<2E-300	<2E-300
100996478	LINC01964	0.478986	<2E-300	<2E-300
102724434	LOC102724434	0.478982	<2E-300	<2E-300
100506271	LOC100506271	0.478934	<2E-300	<2E-300
101929082	LINC01333	0.478894	<2E-300	<2E-300
342372	PKD1L3	0.478861	<2E-300	<2E-300
150527	PRSS40A	0.478854	<2E-300	<2E-300
55510	DDX43	0.478846	<2E-300	<2E-300
3567	IL5	0.478832	<2E-300	<2E-300
284241	LOC284241	0.478633	<2E-300	<2E-300
102724188	LINC01674	0.478586	<2E-300	<2E-300
170370	FAM170B	0.478555	<2E-300	<2E-300
404220	C6orf201	0.478516	<2E-300	<2E-300
729475	RAD51AP2	0.478454	<2E-300	<2E-300
401082	LINC01205	0.478449	<2E-300	<2E-300
85376	RIMBP3	0.478442	<2E-300	<2E-300
146779	EFCAB3	0.478376	<2E-300	<2E-300
8756	ADAM7	0.478352	<2E-300	<2E-300
105371644	LINC01688	0.478352	<2E-300	<2E-300
105371766	LINC02079	0.478337	<2E-300	<2E-300
101927735	TMEM132D-AS2	0.478335	<2E-300	<2E-300
100507114	LINC00445	0.478283	<2E-300	<2E-300
101927007	LINC01365	0.47825	<2E-300	<2E-300
387055	LINC00533	0.478185	<2E-300	<2E-300
151254	C2CD6	0.478135	<2E-300	<2E-300
100132529	TAT-AS1	0.478129	<2E-300	<2E-300
729059	TEX46	0.478066	<2E-300	<2E-300
101929486	LINC01722	0.478013	<2E-300	<2E-300
100287792	LOC100287792	0.477972	<2E-300	<2E-300
440955	TMEM89	0.477937	<2E-300	<2E-300
105372746	LINC01683	0.477934	<2E-300	<2E-300
100874187	LINC00559	0.477708	<2E-300	<2E-300
105374057	LINC02024	0.477679	<2E-300	<2E-300
105375929	LOC105375929	0.477613	<2E-300	<2E-300
100289087	TSPY10	0.47759	<2E-300	<2E-300
100874081	FGF14-AS1	0.477519	<2E-300	<2E-300
101928165	CASC17	0.477445	<2E-300	<2E-300
727830	SPATA31A3	0.477422	<2E-300	<2E-300
101928651	LOC101928651	0.477326	<2E-300	<2E-300
646892	SH2D7	0.477318	<2E-300	<2E-300
102723640	LINC02259	0.477271	<2E-300	<2E-300
101929341	LOC101929341	0.477184	<2E-300	<2E-300
83449	PMFBP1	0.477183	<2E-300	<2E-300
101928752	LINC01043	0.477156	<2E-300	<2E-300
1800	DPEP1	0.477073	<2E-300	<2E-300
101928942	LOC101928942	0.477072	<2E-300	<2E-300
101927835	LINC02143	0.477019	<2E-300	<2E-300
132851	SPATA4	0.476996	<2E-300	<2E-300
101927637	LINC02411	0.476995	<2E-300	<2E-300
100289373	UBAC2-AS1	0.476995	<2E-300	<2E-300
100128385	FAM225B	0.476927	<2E-300	<2E-300
139105	BEND2	0.476853	<2E-300	<2E-300
168448	CDC14C	0.476554	<2E-300	<2E-300
100874201	B4GALT4-AS1	0.476531	<2E-300	<2E-300
55776	SAYSD1	0.476527	<2E-300	<2E-300
6296	ACSM3	0.476468	<2E-300	<2E-300
105373518	LINC01796	0.476445	<2E-300	<2E-300
642757	TBC1D22A-AS1	0.476441	<2E-300	<2E-300
101929529	LOC101929529	0.476409	<2E-300	<2E-300
29774	POM121L9P	0.476385	<2E-300	<2E-300
164153	UBL4B	0.47637	<2E-300	<2E-300
100507261	MIR670HG	0.476367	<2E-300	<2E-300
100873997	KCNQ5-AS1	0.476349	<2E-300	<2E-300
166979	CDC20B	0.476293	<2E-300	<2E-300
101927591	DPP10-AS3	0.476284	<2E-300	<2E-300
105369891	LINC02399	0.476227	<2E-300	<2E-300
66037	BOLL	0.476182	<2E-300	<2E-300
285501	LINC01098	0.476182	<2E-300	<2E-300
102723378	LINC01495	0.476074	<2E-300	<2E-300
105369996	LINC02459	0.476046	<2E-300	<2E-300
105378952	KLF18	0.47599	<2E-300	<2E-300
101060385	LINC01939	0.475978	<2E-300	<2E-300
440804	RIMBP3B	0.475944	<2E-300	<2E-300
131375	LYZL4	0.475916	<2E-300	<2E-300
100506677	AA06	0.47587	<2E-300	<2E-300
146771	TCAM1P	0.475837	<2E-300	<2E-300
645188	LOC645188	0.475826	<2E-300	<2E-300
100507506	LOC100507506	0.475804	<2E-300	<2E-300
161931	ADAD2	0.47573	<2E-300	<2E-300
100874101	HDAC11-AS1	0.475716	<2E-300	<2E-300
440900	LINC01191	0.475701	<2E-300	<2E-300
101928496	LINC01492	0.475669	<2E-300	<2E-300
101930294	LINC02317	0.475641	<2E-300	<2E-300
203076	C8orf74	0.475589	<2E-300	<2E-300
105375342	LOC105375342	0.475526	<2E-300	<2E-300
192217	OXCT2P1	0.475525	<2E-300	<2E-300
79861	TUBAL3	0.475492	<2E-300	<2E-300
101928700	LOC101928700	0.47549	<2E-300	<2E-300
100874086	PCDH9-AS3	0.475489	<2E-300	<2E-300
100093698	GS1-600G8.3	0.475483	<2E-300	<2E-300
881	CCIN	0.475298	<2E-300	<2E-300
102724889	LOC102724889	0.475295	<2E-300	<2E-300
101927239	LINC01989	0.475201	<2E-300	<2E-300
101928420	LINC01490	0.475099	<2E-300	<2E-300
100874143	LINC00358	0.475053	<2E-300	<2E-300
100874372	ARHGAP26-IT1	0.475034	<2E-300	<2E-300
26873	OPLAH	0.475031	<2E-300	<2E-300
54754	NUTM2F	0.475004	<2E-300	<2E-300
100874205	ATP11A-AS1	0.474922	<2E-300	<2E-300
102724433	LINC02420	0.474878	<2E-300	<2E-300
100862679	NAALADL2-AS3	0.474859	<2E-300	<2E-300
160298	C11orf42	0.474843	<2E-300	<2E-300
102724631	POTEB3	0.47484	<2E-300	<2E-300
54830	NUP62CL	0.474832	<2E-300	<2E-300
100874241	STARD13-AS	0.474777	<2E-300	<2E-300
105370829	LOC105370829	0.474757	<2E-300	<2E-300
101929478	LINGO1-AS2	0.474721	<2E-300	<2E-300
112267897	LOC112267897	0.474655	<2E-300	<2E-300
347688	TUBB8	0.474549	<2E-300	<2E-300
653641	GOLGA6C	0.474547	<2E-300	<2E-300
1527	TEX28	0.474414	<2E-300	<2E-300
54967	CT55	0.474201	<2E-300	<2E-300
255654	LINC01743	0.474176	<2E-300	<2E-300
101927560	LOC101927560	0.474125	<2E-300	<2E-300
440419	TBC1D3P5	0.474124	<2E-300	<2E-300
128817	CSTL1	0.474053	<2E-300	<2E-300
400799	LINC01344	0.474034	<2E-300	<2E-300
151649	PP2D1	0.473881	<2E-300	<2E-300
101928684	LINC01209	0.473831	<2E-300	<2E-300
100506413	DOCK4-AS1	0.473807	<2E-300	<2E-300
105376606	LINC02546	0.473744	<2E-300	<2E-300
101927769	LOC101927769	0.473632	<2E-300	<2E-300
56159	TEX11	0.473444	<2E-300	<2E-300
100505824	LOC100505824	0.473428	<2E-300	<2E-300
100874029	CFAP44-AS1	0.473344	<2E-300	<2E-300
105373199	LINC01745	0.473239	<2E-300	<2E-300
102724684	LOC102724684	0.473228	<2E-300	<2E-300
100129515	ETDB	0.473202	<2E-300	<2E-300
145858	C15orf32	0.473114	<2E-300	<2E-300
84989	JMJD1C-AS1	0.473039	<2E-300	<2E-300
286023	FLJ40288	0.472979	<2E-300	<2E-300
105369443	LOC105369443	0.472914	<2E-300	<2E-300
339345	NANOS2	0.472854	<2E-300	<2E-300
253573	LINC02052	0.472836	<2E-300	<2E-300
100505768	LINC01364	0.47283	<2E-300	<2E-300
348120	LINC01193	0.472816	<2E-300	<2E-300
101928107	LOC101928107	0.472796	<2E-300	<2E-300
105371458	LOC105371458	0.472759	<2E-300	<2E-300
105378044	LOC105378044	0.47275	<2E-300	<2E-300
152024	LINC00691	0.472701	<2E-300	<2E-300
101928012	LOC101928012	0.472499	<2E-300	<2E-300
56659	KCNK13	0.472485	<2E-300	<2E-300
104326190	LINC01309	0.472365	<2E-300	<2E-300
254028	LOC254028	0.472353	<2E-300	<2E-300
101929582	LINC01241	0.472348	<2E-300	<2E-300
100133123	LINC01203	0.472342	<2E-300	<2E-300
644669	LOC644669	0.472336	<2E-300	<2E-300
100873917	LPP-AS1	0.472246	<2E-300	<2E-300
107986313	LINC02465	0.472218	<2E-300	<2E-300
101929084	LINC02401	0.472204	<2E-300	<2E-300
317702	VN1R3	0.471979	<2E-300	<2E-300
100506113	UVRAG-DT	0.471972	<2E-300	<2E-300
79411	GLB1L	0.471901	<2E-300	<2E-300
26138	LINC00588	0.471754	<2E-300	<2E-300
105370308	LINC01040	0.471705	<2E-300	<2E-300
101928795	LINC01448	0.471682	<2E-300	<2E-300
100151643	KRTAP20-4	0.471669	<2E-300	<2E-300
101927543	LOC101927543	0.471632	<2E-300	<2E-300
107986703	LOC107986703	0.471446	<2E-300	<2E-300
100874012	NAV2-AS5	0.471397	<2E-300	<2E-300
101928333	LOC101928333	0.471367	<2E-300	<2E-300
105373876	LOC105373876	0.471334	<2E-300	<2E-300
105370369	LINC02337	0.47128	<2E-300	<2E-300
100129724	LOC100129724	0.471232	<2E-300	<2E-300
645683	RPL13AP3	0.471208	<2E-300	<2E-300
105378889	LINC01661	0.471172	<2E-300	<2E-300
105373889	LINC01803	0.471158	<2E-300	<2E-300
105377671	LINC02494	0.471155	<2E-300	<2E-300
728588	MS4A18	0.471119	<2E-300	<2E-300
4107	MAGEA8	0.471064	<2E-300	<2E-300
128025	WDR64	0.471054	<2E-300	<2E-300
653140	FAM228A	0.471023	<2E-300	<2E-300
101928035	LOC101928035	0.471009	<2E-300	<2E-300
154907	C7orf66	0.470921	<2E-300	<2E-300
727982	LINC01249	0.470883	<2E-300	<2E-300
149830	PRNT	0.470778	<2E-300	<2E-300
27039	PKD2L2	0.470753	<2E-300	<2E-300
260334	TUBB8P12	0.470644	<2E-300	<2E-300
101928535	LOC101928535	0.470644	<2E-300	<2E-300
102724710	LOC102724710	0.470604	<2E-300	<2E-300
3596	IL13	0.470574	<2E-300	<2E-300
541466	CT45A1	0.470505	<2E-300	<2E-300
317703	VN1R4	0.470413	<2E-300	<2E-300
728434	C20orf187	0.470397	<2E-300	<2E-300
284100	YWHAEP7	0.470276	<2E-300	<2E-300
101927138	LOC101927138	0.470184	<2E-300	<2E-300
389761	SPATA31D4	0.470172	<2E-300	<2E-300
103456507	LINC01442	0.470043	<2E-300	<2E-300
102724421	LOC102724421	0.470002	<2E-300	<2E-300
100129722	STPG3-AS1	0.469957	<2E-300	<2E-300
101928203	LINC02125	0.469873	<2E-300	<2E-300
200159	C1orf100	0.469857	<2E-300	<2E-300
100506049	LRRC72	0.46983	<2E-300	<2E-300
255193	CSNK1G2-AS1	0.4696	<2E-300	<2E-300
51233	DRICH1	0.469565	<2E-300	<2E-300
55889	GOLGA6B	0.469502	<2E-300	<2E-300
5370	PMCHL2	0.469464	<2E-300	<2E-300
101928460	LINC01756	0.469458	<2E-300	<2E-300
105370431	G2E3-AS1	0.4694	<2E-300	<2E-300
84226	C2orf16	0.469351	<2E-300	<2E-300
84210	ANKRD20A1	0.469335	<2E-300	<2E-300
389170	LEKR1	0.469097	<2E-300	<2E-300
101929212	SMIM2-AS1	0.469088	<2E-300	<2E-300
100505948	LINC02184	0.469017	<2E-300	<2E-300
101928944	LOC101928944	0.46897	<2E-300	<2E-300
284573	LINC00303	0.468906	<2E-300	<2E-300
101927616	LINC02375	0.468887	<2E-300	<2E-300
729461	FAM230J	0.468797	<2E-300	<2E-300
100288079	GS1-279B7.1	0.468651	<2E-300	<2E-300
105371541	LINC02093	0.468619	<2E-300	<2E-300
2765	GML	0.46858	<2E-300	<2E-300
646383	LOC646383	0.468556	<2E-300	<2E-300
56158	TEX12	0.468552	<2E-300	<2E-300
101929310	KCNMA1-AS2	0.468525	<2E-300	<2E-300
101929111	LINC01149	0.468517	<2E-300	<2E-300
101929109	LOC101929109	0.468484	<2E-300	<2E-300
79822	ARHGAP28	0.468414	<2E-300	<2E-300
105377716	LOC105377716	0.468372	<2E-300	<2E-300
100505658	LOC100505658	0.468328	<2E-300	<2E-300
347541	MAGEB5	0.468174	<2E-300	<2E-300
641384	TMEM75	0.468142	<2E-300	<2E-300
101929989	LITAFD	0.468094	<2E-300	<2E-300
102724589	LINC02626	0.46808	<2E-300	<2E-300
93661	CAPZA3	0.468076	<2E-300	<2E-300
100874325	ATP2B2-IT2	0.468059	<2E-300	<2E-300
105370016	LINC02439	0.468039	<2E-300	<2E-300
79149	ZSCAN5A	0.467993	<2E-300	<2E-300
283038	LOC283038	0.467965	<2E-300	<2E-300
401207	C5orf63	0.467957	<2E-300	<2E-300
9633	TESMIN	0.46789	<2E-300	<2E-300
9313	MMP20	0.467848	<2E-300	<2E-300
259239	WFDC11	0.467762	<2E-300	<2E-300
283914	LINC01566	0.467702	<2E-300	<2E-300
100874137	LINC00351	0.467645	<2E-300	<2E-300
360030	NANOGNB	0.467594	<2E-300	<2E-300
100874337	PLCB1-IT1	0.467566	<2E-300	<2E-300
105376679	LINC01646	0.467558	<2E-300	<2E-300
158983	H2BFWT	0.467527	<2E-300	<2E-300
83884	SLC25A2	0.467471	<2E-300	<2E-300
101927159	LOC101927159	0.467445	<2E-300	<2E-300
144100	PLEKHA7	0.467294	<2E-300	<2E-300
78989	COLEC11	0.467213	<2E-300	<2E-300
390066	OR52D1	0.467196	<2E-300	<2E-300
101929663	LINC01427	0.467173	<2E-300	<2E-300
153918	ZC2HC1B	0.467114	<2E-300	<2E-300
642633	FAM230B	0.467026	<2E-300	<2E-300
104472717	LINC01224	0.466921	<2E-300	<2E-300
727915	AGBL1-AS1	0.466897	<2E-300	<2E-300
101928443	LOC101928443	0.466888	<2E-300	<2E-300
286114	LINC02153	0.466818	<2E-300	<2E-300
26083	TBC1D29P	0.466694	<2E-300	<2E-300
100874284	DNM3-IT1	0.466677	<2E-300	<2E-300
100507564	LOC100507564	0.466591	<2E-300	<2E-300
641364	SLC7A11-AS1	0.466558	<2E-300	<2E-300
105374698	LINC02103	0.466511	<2E-300	<2E-300
55999	NXF4	0.466398	<2E-300	<2E-300
100506737	LINC01589	0.466396	<2E-300	<2E-300
441009	CPEB2-DT	0.466371	<2E-300	<2E-300
101927948	LOC101927948	0.466354	<2E-300	<2E-300
26531	OR11A1	0.466243	<2E-300	<2E-300
440699	LRRC52	0.46621	<2E-300	<2E-300
101927195	LINC00382	0.466204	<2E-300	<2E-300
388761	OR14A2	0.466141	<2E-300	<2E-300
83894	TTC29	0.466124	<2E-300	<2E-300
100847004	MIR5188	0.466097	<2E-300	<2E-300
100996335	FAM230H	0.466065	<2E-300	<2E-300
391365	SULT6B1	0.466053	<2E-300	<2E-300
84691	FAM71F1	0.465977	<2E-300	<2E-300
100288801	FRG2C	0.465977	<2E-300	<2E-300
552859	LINC00251	0.465865	<2E-300	<2E-300
121006	FAM186A	0.465786	<2E-300	<2E-300
100508631	LINC02616	0.465757	<2E-300	<2E-300
1587	ADAM3A	0.46575	<2E-300	<2E-300
101929526	LOC101929526	0.465739	<2E-300	<2E-300
100506827	LINC02475	0.465738	<2E-300	<2E-300
125965	COX6B2	0.465717	<2E-300	<2E-300
109729174	MIR4713HG	0.465699	<2E-300	<2E-300
100505853	LINC01898	0.465446	<2E-300	<2E-300
79150	MGC4859	0.465412	<2E-300	<2E-300
100289509	KCNIP2-AS1	0.465387	<2E-300	<2E-300
26070	DKFZP434K028	0.465338	<2E-300	<2E-300
105369490	LINC02550	0.465334	<2E-300	<2E-300
645528	FAM238A	0.465326	<2E-300	<2E-300
101928790	PEX5L-AS2	0.465105	<2E-300	<2E-300
101927348	LINC02186	0.465055	<2E-300	<2E-300
144486	CEP83-DT	0.464996	<2E-300	<2E-300
102724294	LINC02311	0.464915	<2E-300	<2E-300
105375095	LOC105375095	0.46491	<2E-300	<2E-300
144766	LINC00355	0.464814	<2E-300	<2E-300
83445	GSG1	0.464775	<2E-300	<2E-300
54089	LINC00112	0.464769	<2E-300	<2E-300
257169	C9orf43	0.464719	<2E-300	<2E-300
388942	LINC01913	0.464716	<2E-300	<2E-300
26261	FBXO24	0.464709	<2E-300	<2E-300
100506319	LINC01988	0.464671	<2E-300	<2E-300
100874028	SGO1-AS1	0.464654	<2E-300	<2E-300
100507059	LINC00703	0.464558	<2E-300	<2E-300
100507464	LOC100507464	0.464551	<2E-300	<2E-300
439916	LINC00615	0.46454	<2E-300	<2E-300
105372894	LINC01774	0.464517	<2E-300	<2E-300
7455	ZAN	0.464409	<2E-300	<2E-300
100996624	LINC01981	0.464348	<2E-300	<2E-300
102723578	LINC01440	0.464251	<2E-300	<2E-300
101928580	P4HA3-AS1	0.464145	<2E-300	<2E-300
128153	SPATA17	0.46412	<2E-300	<2E-300
152940	C4orf45	0.464069	<2E-300	<2E-300
8433	UTF1	0.463958	<2E-300	<2E-300
344807	CD200R1L	0.463949	<2E-300	<2E-300
105374449	LINC01946	0.463898	<2E-300	<2E-300
100873947	LMLN-AS1	0.463886	<2E-300	<2E-300
403314	APOBEC4	0.463846	<2E-300	<2E-300
105372897	LINC01696	0.463577	<2E-300	<2E-300
105377249	LINC02271	0.463514	<2E-300	<2E-300
100874082	HTR2A-AS1	0.463491	<2E-300	<2E-300
127602	DNAH14	0.46338	<2E-300	<2E-300
150353	DNAJB7	0.463346	<2E-300	<2E-300
349160	LOC349160	0.463298	<2E-300	<2E-300
347732	CATSPER3	0.463206	<2E-300	<2E-300
100288831	SRGAP3-AS3	0.463192	<2E-300	<2E-300
102723644	LINC01499	0.463086	<2E-300	<2E-300
8277	TKTL1	0.463064	<2E-300	<2E-300
101927129	LINC01580	0.463062	<2E-300	<2E-300
7180	CRISP2	0.462938	<2E-300	<2E-300
56164	STK31	0.462914	<2E-300	<2E-300
342933	ZSCAN5B	0.46286	<2E-300	<2E-300
284359	IZUMO1	0.462785	<2E-300	<2E-300
374286	CDRT1	0.46278	<2E-300	<2E-300
256369	CCDC197	0.462733	<2E-300	<2E-300
102723562	LINC01498	0.462652	<2E-300	<2E-300
102723427	LOC102723427	0.462516	<2E-300	<2E-300
286436	H2BFM	0.462509	<2E-300	<2E-300
101410540	FANK1-AS1	0.462414	<2E-300	<2E-300
101929591	KIZ-AS1	0.462403	<2E-300	<2E-300
105370489	LOC105370489	0.46236	<2E-300	<2E-300
26526	TSPAN16	0.462359	<2E-300	<2E-300
101929019	LINC02270	0.462246	<2E-300	<2E-300
101929746	ZNF341-AS1	0.462233	<2E-300	<2E-300
54508	EPB41L4A-DT	0.462231	<2E-300	<2E-300
257062	CATSPERD	0.46222	<2E-300	<2E-300
647946	MIR924HG	0.462214	<2E-300	<2E-300
104355137	LINC01072	0.462205	<2E-300	<2E-300
442388	SDR16C6P	0.4622	<2E-300	<2E-300
442191	OR14J1	0.462181	<2E-300	<2E-300
107985210	LOC107985210	0.462165	<2E-300	<2E-300
100505978	LOC100505978	0.462143	<2E-300	<2E-300
101929159	DENND6A-DT	0.4621	<2E-300	<2E-300
150082	LCA5L	0.462053	<2E-300	<2E-300
104326057	GACAT1	0.461927	<2E-300	<2E-300
102724321	LINC01628	0.461871	<2E-300	<2E-300
101929265	LINC01428	0.461859	<2E-300	<2E-300
101927411	LINC01782	0.461636	<2E-300	<2E-300
100505624	GTF3C2-AS1	0.461585	<2E-300	<2E-300
102723385	LOC102723385	0.461529	<2E-300	<2E-300
101929010	SIRPG-AS1	0.461516	<2E-300	<2E-300
284948	SH2D6	0.461512	<2E-300	<2E-300
8647	ABCB11	0.461407	<2E-300	<2E-300
100874051	LZTS1-AS1	0.46125	<2E-300	<2E-300
2116	ETV2	0.461227	<2E-300	<2E-300
199899	LINC00466	0.461226	<2E-300	<2E-300
440077	ZNF705A	0.461163	<2E-300	<2E-300
105377192	LINC02025	0.461136	<2E-300	<2E-300
26497	OR10D3	0.461097	<2E-300	<2E-300
133874	C5orf58	0.46099	<2E-300	<2E-300
147646	C19orf84	0.460949	<2E-300	<2E-300
101929144	LINC01858	0.460922	<2E-300	<2E-300
101928052	LOC101928052	0.460911	<2E-300	<2E-300
440970	LINC00971	0.460899	<2E-300	<2E-300
400620	LINC02092	0.460885	<2E-300	<2E-300
157273	LOC157273	0.460761	<2E-300	<2E-300
105373524	LOC105373524	0.460716	<2E-300	<2E-300
246777	SPESP1	0.460678	<2E-300	<2E-300
283738	NTRK3-AS1	0.460461	<2E-300	<2E-300
105377860	LINC02540	0.460461	<2E-300	<2E-300
441670	OR4M1	0.460455	<2E-300	<2E-300
644444	TMEM30CP	0.460311	<2E-300	<2E-300
202865	C7orf33	0.460302	<2E-300	<2E-300
105371252	LINC02168	0.460264	<2E-300	<2E-300
441933	OR13G1	0.460126	<2E-300	<2E-300
101926987	DLGAP4-AS1	0.460049	<2E-300	<2E-300
163589	TDRD5	0.459954	<2E-300	<2E-300
107985092	LOC107985092	0.459899	<2E-300	<2E-300
105379054	VCAN-AS1	0.459889	<2E-300	<2E-300
207147	TRY2P	0.459867	<2E-300	<2E-300
153643	FAM81B	0.45986	<2E-300	<2E-300
100506172	LINC01568	0.459851	<2E-300	<2E-300
280660	SSX9P	0.459829	<2E-300	<2E-300
5301	PIN1P1	0.459776	<2E-300	<2E-300
91646	TDRD12	0.459708	<2E-300	<2E-300
100653515	CEP295NL	0.459678	<2E-300	<2E-300
26707	OR2J2	0.459644	<2E-300	<2E-300
105376561	LINC02545	0.45955	<2E-300	<2E-300
389730	SPATA31A6	0.45953	<2E-300	<2E-300
100500829	MIR3943	0.459404	<2E-300	<2E-300
340900	EBLN1	0.459401	<2E-300	<2E-300
105378991	LOC105378991	0.459401	<2E-300	<2E-300
8854	ALDH1A2	0.459384	<2E-300	<2E-300
338862	LINC00550	0.459269	<2E-300	<2E-300
284123	FAM27E5	0.459264	<2E-300	<2E-300
100132526	FGD5P1	0.459238	<2E-300	<2E-300
285588	EFCAB9	0.459215	<2E-300	<2E-300
10517	FBXW10	0.459165	<2E-300	<2E-300
442186	OR2J3	0.459102	<2E-300	<2E-300
100129291	LOC100129291	0.459093	<2E-300	<2E-300
727940	RHOXF2B	0.459014	<2E-300	<2E-300
285389	LINC02028	0.458962	<2E-300	<2E-300
283768	GOLGA8G	0.458943	<2E-300	<2E-300
7105	TSPAN6	0.458933	<2E-300	<2E-300
105378470	LINC02624	0.458922	<2E-300	<2E-300
26211	OR2F1	0.458905	<2E-300	<2E-300
101929651	LINC01398	0.458879	<2E-300	<2E-300
440311	LOC440311	0.458847	<2E-300	<2E-300
105377480	LOC105377480	0.458831	<2E-300	<2E-300
100130264	LOC100130264	0.458735	<2E-300	<2E-300
158257	LINC02603	0.458585	<2E-300	<2E-300
100861553	LINC00560	0.458436	<2E-300	<2E-300
439941	FER1L6-AS1	0.458397	<2E-300	<2E-300
146512	FLJ30679	0.458351	<2E-300	<2E-300
120379	PIH1D2	0.458315	<2E-300	<2E-300
101926924	LINC01375	0.45831	<2E-300	<2E-300
100287114	LINC00421	0.458284	<2E-300	<2E-300
101930749	LINC00397	0.458206	<2E-300	<2E-300
30816	ERVW-1	0.458124	<2E-300	<2E-300
84266	ALKBH7	0.458095	<2E-300	<2E-300
100996307	LIPE-AS1	0.458079	<2E-300	<2E-300
160140	C11orf65	0.45803	<2E-300	<2E-300
101927058	LINC02402	0.458005	<2E-300	<2E-300
101930452	LINC02367	0.457958	<2E-300	<2E-300
146279	TEKT5	0.457865	<2E-300	<2E-300
286135	LINC02209	0.457735	<2E-300	<2E-300
257202	GPX6	0.457529	<2E-300	<2E-300
440560	PRAMEF11	0.457514	<2E-300	<2E-300
124817	CNTD1	0.457426	<2E-300	<2E-300
341567	H1FNT	0.457363	<2E-300	<2E-300
84077	C3orf20	0.457217	<2E-300	<2E-300
89874	SLC25A21	0.4572	<2E-300	<2E-300
94086	HSPB9	0.457138	<2E-300	<2E-300
101926955	LINC01733	0.45713	<2E-300	<2E-300
102724341	NEURL1-AS1	0.457086	<2E-300	<2E-300
105377849	LOC105377849	0.457013	<2E-300	<2E-300
130106	CIB4	0.45691	<2E-300	<2E-300
26692	OR2W1	0.456819	<2E-300	<2E-300
105369738	LINC02451	0.456582	<2E-300	<2E-300
58524	DMRT3	0.45658	<2E-300	<2E-300
101929631	LINC01653	0.456453	<2E-300	<2E-300
1636	ACE	0.456442	<2E-300	<2E-300
729	C6	0.456218	<2E-300	<2E-300
93654	ST7-AS2	0.456186	<2E-300	<2E-300
101928778	LINC01741	0.456136	<2E-300	<2E-300
64799	IQCH	0.456044	<2E-300	<2E-300
100861547	LINC00566	0.456018	<2E-300	<2E-300
100885781	LINC00348	0.456017	<2E-300	<2E-300
151171	LINC01107	0.455964	<2E-300	<2E-300
646024	RAET1K	0.455961	<2E-300	<2E-300
105377536	LINC02174	0.455885	<2E-300	<2E-300
643376	BTBD18	0.455875	<2E-300	<2E-300
105375744	LOC105375744	0.455858	<2E-300	<2E-300
35	ACADS	0.455848	<2E-300	<2E-300
51298	THEG	0.455833	<2E-300	<2E-300
50700	RDH8	0.455638	<2E-300	<2E-300
100507747	C13orf46	0.455554	<2E-300	<2E-300
100507300	ALKBH3-AS1	0.455488	<2E-300	<2E-300
101928782	LOC101928782	0.455417	<2E-300	<2E-300
100631378	LOC100631378	0.455401	<2E-300	<2E-300
390874	ONECUT3	0.455382	<2E-300	<2E-300
105378785	LINC01707	0.455346	<2E-300	<2E-300
9247	GCM2	0.455062	<2E-300	<2E-300
101929011	LINC02702	0.455018	<2E-300	<2E-300
503582	ARGFX	0.454985	<2E-300	<2E-300
148229	ATP8B3	0.45492	<2E-300	<2E-300
100130935	CSAG4	0.454911	<2E-300	<2E-300
5940	RBMY1A1	0.454843	<2E-300	<2E-300
105374293	LINC01972	0.454816	<2E-300	<2E-300
100507064	TEX26-AS1	0.454771	<2E-300	<2E-300
100874200	ARHGEF3-AS1	0.454698	<2E-300	<2E-300
5458	POU4F2	0.454639	<2E-300	<2E-300
105370683	LINC00677	0.454602	<2E-300	<2E-300
335	APOA1	0.454571	<2E-300	<2E-300
340094	LINC01020	0.454523	<2E-300	<2E-300
493860	CCDC73	0.454503	<2E-300	<2E-300
100874087	PCDH9-AS4	0.454487	<2E-300	<2E-300
5468	PPARG	0.454413	<2E-300	<2E-300
148545	NBPF4	0.454319	<2E-300	<2E-300
57594	HOMEZ	0.454316	<2E-300	<2E-300
387338	NSUN4	0.454258	<2E-300	<2E-300
105377389	LINC02262	0.454103	<2E-300	<2E-300
100130274	CCDC166	0.454089	<2E-300	<2E-300
55811	ADCY10	0.453966	<2E-300	<2E-300
401337	LINC01446	0.453882	<2E-300	<2E-300
105377391	LINC02264	0.453773	<2E-300	<2E-300
10876	EDDM3A	0.453733	<2E-300	<2E-300
339298	LOC339298	0.453703	<2E-300	<2E-300
256710	GLIPR1L1	0.45354	<2E-300	<2E-300
727837	SSX2B	0.453481	<2E-300	<2E-300
100127950	HECW1-IT1	0.453431	<2E-300	<2E-300
101927274	LINC02071	0.453355	<2E-300	<2E-300
284680	SPATA46	0.453224	<2E-300	<2E-300
29935	RPA4	0.453206	<2E-300	<2E-300
653489	RGPD3	0.45316	<2E-300	<2E-300
101927671	MIR202HG	0.453139	<2E-300	<2E-300
101928851	LINC02380	0.453102	<2E-300	<2E-300
150221	RIMBP3C	0.453043	<2E-300	<2E-300
105378656	LINC01685	0.453041	<2E-300	<2E-300
103191607	LINC02333	0.452939	<2E-300	<2E-300
339807	LINC02579	0.452881	<2E-300	<2E-300
150763	GPAT2	0.452872	<2E-300	<2E-300
100852407	CARS-AS1	0.452774	<2E-300	<2E-300
653203	FAM230A	0.452588	<2E-300	<2E-300
104355218	LINC01177	0.452533	<2E-300	<2E-300
101928144	LOC101928144	0.452467	<2E-300	<2E-300
26166	RGS22	0.452432	<2E-300	<2E-300
171483	FAM9B	0.452374	<2E-300	<2E-300
646799	ZAR1L	0.452327	<2E-300	<2E-300
400757	C1orf141	0.452318	<2E-300	<2E-300
646508	FAM90A27P	0.452248	<2E-300	<2E-300
197003	MGC15885	0.452154	<2E-300	<2E-300
100134015	UBOX5-AS1	0.452121	<2E-300	<2E-300
7288	TULP2	0.452101	<2E-300	<2E-300
105370954	LOC105370954	0.452063	<2E-300	<2E-300
101929123	LINC02493	0.452051	<2E-300	<2E-300
84733	CBX2	0.452049	<2E-300	<2E-300
101927450	LOC101927450	0.451968	<2E-300	<2E-300
100874221	ZNF385D-AS2	0.451841	<2E-300	<2E-300
105374177	LINC02029	0.451747	<2E-300	<2E-300
400579	LINC02076	0.451664	<2E-300	<2E-300
374470	C12orf42	0.451551	<2E-300	<2E-300
221262	CCDC162P	0.451532	<2E-300	<2E-300
148145	LINC00906	0.451506	<2E-300	<2E-300
3906	LALBA	0.451441	<2E-300	<2E-300
100874234	CACNA1C-AS4	0.451262	<2E-300	<2E-300
253724	TTC41P	0.451186	<2E-300	<2E-300
8290	HIST3H3	0.4511	<2E-300	<2E-300
101927845	LOC101927845	0.450988	<2E-300	<2E-300
100507521	LOC100507521	0.450873	<2E-300	<2E-300
150291	MORC2-AS1	0.450871	<2E-300	<2E-300
105378328	LOC105378328	0.450871	<2E-300	<2E-300
81696	OR5V1	0.45085	<2E-300	<2E-300
83598	LRRC2-AS1	0.450835	<2E-300	<2E-300
100505975	ENO1-AS1	0.450801	<2E-300	<2E-300
101927592	LINC02405	0.450795	<2E-300	<2E-300
80063	ATF7IP2	0.450794	<2E-300	<2E-300
729458	MBD3L2B	0.450636	<2E-300	<2E-300
101929517	ETS1-AS1	0.450505	<2E-300	<2E-300
101928909	LOC101928909	0.450425	<2E-300	<2E-300
101927320	ERICH3-AS1	0.450398	<2E-300	<2E-300
100131980	ZNF705G	0.450309	<2E-300	<2E-300
105374540	LINC02357	0.450284	<2E-300	<2E-300
56156	TEX13B	0.450221	<2E-300	<2E-300
1143	CHRNB4	0.450168	<2E-300	<2E-300
257203	DSCR9	0.450005	<2E-300	<2E-300
128497	SPATA25	0.449905	<2E-300	<2E-300
102723557	LMNB1-DT	0.449844	<2E-300	<2E-300
100132932	FAM197Y9	0.449839	<2E-300	<2E-300
400952	LINC01121	0.449836	<2E-300	<2E-300
100128682	LINC01531	0.449822	<2E-300	<2E-300
84073	MYCBPAP	0.4498	<2E-300	<2E-300
101927295	LINC01360	0.449778	<2E-300	<2E-300
105375847	CERNA3	0.449755	<2E-300	<2E-300
401387	LRRD1	0.449663	<2E-300	<2E-300
102723377	CDH23-AS1	0.449655	<2E-300	<2E-300
339766	MROH2A	0.4496	<2E-300	<2E-300
253044	LINGO1-AS1	0.449542	<2E-300	<2E-300
728734	NPIPB8	0.449442	<2E-300	<2E-300
360226	PRSS41	0.4494	<2E-300	<2E-300
245711	SPDYA	0.449374	<2E-300	<2E-300
206412	C6orf163	0.449233	<2E-300	<2E-300
102724357	LOC102724357	0.449197	<2E-300	<2E-300
285429	DCAF4L1	0.449087	<2E-300	<2E-300
200172	SLFNL1	0.448999	<2E-300	<2E-300
8748	ADAM20	0.448748	<2E-300	<2E-300
339778	C2orf70	0.448739	<2E-300	<2E-300
84519	ACRBP	0.448596	<2E-300	<2E-300
105371022	LOC105371022	0.448517	<2E-300	<2E-300
101927877	LOC101927877	0.448449	<2E-300	<2E-300
100874313	AGBL4-IT1	0.448253	<2E-300	<2E-300
105369564	LINC02098	0.448221	<2E-300	<2E-300
171222	UBE2L5	0.448186	<2E-300	<2E-300
728378	POTEF	0.448144	<2E-300	<2E-300
100132735	FILNC1	0.448124	<2E-300	<2E-300
644186	SYCE3	0.447978	<2E-300	<2E-300
317701	VN1R2	0.447906	<2E-300	<2E-300
8694	DGAT1	0.447884	<2E-300	<2E-300
203074	PRSS55	0.447846	<2E-300	<2E-300
105377213	LOC105377213	0.447828	<2E-300	<2E-300
60467	BPESC1	0.447613	<2E-300	<2E-300
200959	GABRR3	0.447363	<2E-300	<2E-300
101929243	LOC101929243	0.44729	<2E-300	<2E-300
388701	C1orf189	0.447278	<2E-300	<2E-300
10738	RFPL3	0.447238	<2E-300	<2E-300
440590	ZYG11A	0.447191	<2E-300	<2E-300
101929688	LINC01251	0.447175	<2E-300	<2E-300
653269	POTEI	0.447147	<2E-300	<2E-300
2636	GBX1	0.447141	<2E-300	<2E-300
286083	LOC286083	0.447139	<2E-300	<2E-300
6939	TCF15	0.447116	<2E-300	<2E-300
199713	NLRP7	0.44702	<2E-300	<2E-300
101926943	LOC101926943	0.446873	<2E-300	<2E-300
101929217	LOC101929217	0.446699	<2E-300	<2E-300
121355	GTSF1	0.446525	<2E-300	<2E-300
221468	TMEM217	0.446251	<2E-300	<2E-300
100144597	LINC01056	0.446238	<2E-300	<2E-300
100506314	GPRC5D-AS1	0.446209	<2E-300	<2E-300
65121	PRAMEF1	0.446114	<2E-300	<2E-300
80343	SEL1L2	0.4461	<2E-300	<2E-300
5369	PMCHL1	0.44601	<2E-300	<2E-300
646802	CYP4F62P	0.446009	<2E-300	<2E-300
135946	OR6B1	0.445975	<2E-300	<2E-300
105374436	LINC02383	0.445908	<2E-300	<2E-300
64097	EPB41L4A	0.445837	<2E-300	<2E-300
619344	LINC01298	0.445797	<2E-300	<2E-300
147323	STARD6	0.445766	<2E-300	<2E-300
100129427	DDC-AS1	0.445761	<2E-300	<2E-300
107987155	OOSP4B	0.445739	<2E-300	<2E-300
284688	LINC01142	0.445671	<2E-300	<2E-300
388649	C1orf146	0.445614	<2E-300	<2E-300
203102	ADAM32	0.445559	<2E-300	<2E-300
728194	RSPH10B2	0.445522	<2E-300	<2E-300
105377556	LINC02509	0.445176	<2E-300	<2E-300
139538	VENTXP1	0.445129	<2E-300	<2E-300
102724862	TBC1D3I	0.445034	<2E-300	<2E-300
29850	TRPM5	0.445029	<2E-300	<2E-300
64800	EFCAB6	0.445005	<2E-300	<2E-300
101927379	LINC02201	0.444872	<2E-300	<2E-300
64147	KIF9	0.44485	<2E-300	<2E-300
136332	LRGUK	0.444818	<2E-300	<2E-300
150159	SLC9B1	0.444619	<2E-300	<2E-300
449520	GGNBP1	0.444568	<2E-300	<2E-300
348761	SPATA3-AS1	0.444559	<2E-300	<2E-300
102467075	LINC01017	0.444557	<2E-300	<2E-300
105378049	TAB2-AS1	0.444506	<2E-300	<2E-300
105377180	LINC02008	0.444411	<2E-300	<2E-300
105371416	LINC02166	0.444369	<2E-300	<2E-300
105369473	LOC105369473	0.444332	<2E-300	<2E-300
105371964	LINC01895	0.444281	<2E-300	<2E-300
57529	RTL9	0.444209	<2E-300	<2E-300
100133991	MAP3K14-AS1	0.444182	<2E-300	<2E-300
388324	INCA1	0.444162	<2E-300	<2E-300
100130301	C8orf89	0.444151	<2E-300	<2E-300
101927694	LINC02368	0.444104	<2E-300	<2E-300
147660	ZNF578	0.444077	<2E-300	<2E-300
4584	MUC3A	0.443884	<2E-300	<2E-300
100506243	KRBOX1	0.443781	<2E-300	<2E-300
730291	ZNF735	0.443751	<2E-300	<2E-300
79741	CCDC7	0.443587	<2E-300	<2E-300
83655	LINC00208	0.443582	<2E-300	<2E-300
729156	GTF2IRD1P1	0.44354	<2E-300	<2E-300
101928696	LOC101928696	0.443487	<2E-300	<2E-300
342666	LRRC37A11P	0.443456	<2E-300	<2E-300
101927575	LOC101927575	0.443427	<2E-300	<2E-300
102724774	LINC01594	0.443297	<2E-300	<2E-300
158401	SHOC1	0.443288	<2E-300	<2E-300
139221	PWWP3B	0.443271	<2E-300	<2E-300
643236	TMEM72	0.443175	<2E-300	<2E-300
100873986	FGF12-AS1	0.443169	<2E-300	<2E-300
100130988	SPATA48	0.443139	<2E-300	<2E-300
105371506	LOC105371506	0.443137	<2E-300	<2E-300
729528	PRAMEF14	0.443106	<2E-300	<2E-300
646486	FABP12	0.443094	<2E-300	<2E-300
346653	FAM71F2	0.44304	<2E-300	<2E-300
205860	TRIML2	0.442986	<2E-300	<2E-300
286177	LOC286177	0.442879	<2E-300	<2E-300
101926983	LINC02049	0.442842	<2E-300	<2E-300
104266959	LINC01195	0.442832	<2E-300	<2E-300
100862704	RB1-DT	0.442791	<2E-300	<2E-300
103689917	LINC01337	0.442776	<2E-300	<2E-300
257044	CATSPERE	0.44275	<2E-300	<2E-300
283694	OR4N4	0.442634	<2E-300	<2E-300
90332	EXOC3L2	0.442568	<2E-300	<2E-300
100506581	C16orf95	0.442435	<2E-300	<2E-300
100852410	ZRANB2-AS2	0.442356	<2E-300	<2E-300
729171	ANKRD20A8P	0.442316	<2E-300	<2E-300
399706	LINC00200	0.442301	<2E-300	<2E-300
51686	OAZ3	0.442202	<2E-300	<2E-300
103695434	LINC01396	0.442149	<2E-300	<2E-300
105377602	LINC02514	0.442131	<2E-300	<2E-300
101929511	LINC01970	0.442129	<2E-300	<2E-300
103283057	LINC01362	0.442117	<2E-300	<2E-300
84694	GJA10	0.442063	<2E-300	<2E-300
83983	TSSK6	0.441937	<2E-300	<2E-300
105378464	LOC105378464	0.441786	<2E-300	<2E-300
105372068	LOC105372068	0.441755	<2E-300	<2E-300
791114	PWRN1	0.441754	<2E-300	<2E-300
100873995	KCND3-AS1	0.441695	<2E-300	<2E-300
102467074	LINC01377	0.441653	<2E-300	<2E-300
388910	LINC00207	0.441476	<2E-300	<2E-300
105371142	LINC2194	0.441426	<2E-300	<2E-300
146562	C16orf71	0.441391	<2E-300	<2E-300
256957	HEATR9	0.441352	<2E-300	<2E-300
100506564	THEGL	0.441262	<2E-300	<2E-300
440895	LOC440895	0.441248	<2E-300	<2E-300
105375650	MIR3150BHG	0.440949	<2E-300	<2E-300
130540	FLACC1	0.440906	<2E-300	<2E-300
102723335	LOC102723335	0.440851	<2E-300	<2E-300
4995	OR3A2	0.440773	<2E-300	<2E-300
81691	REXO5	0.440675	<2E-300	<2E-300
150135	LINC00479	0.440647	<2E-300	<2E-300
102723544	LOC102723544	0.440568	<2E-300	<2E-300
101929590	NRG3-AS1	0.440517	<2E-300	<2E-300
65122	PRAMEF2	0.440328	<2E-300	<2E-300
140876	RIPOR3	0.440234	<2E-300	<2E-300
84322	C18orf12	0.440211	<2E-300	<2E-300
441457	NUTM2G	0.440139	<2E-300	<2E-300
100506797	THORLNC	0.440136	<2E-300	<2E-300
641515	MGAT4EP	0.440106	<2E-300	<2E-300
493911	PHOSPHO2	0.440084	<2E-300	<2E-300
3991	LIPE	0.440066	<2E-300	<2E-300
728361	OVOL3	0.440057	<2E-300	<2E-300
101928336	LOC101928336	0.439963	<2E-300	<2E-300
346007	EYS	0.439867	<2E-300	<2E-300
1769	DNAH8	0.439839	<2E-300	<2E-300
100289017	MOXD2P	0.439835	<2E-300	<2E-300
105371346	CPHXL	0.43979	<2E-300	<2E-300
104355291	LINC01392	0.439691	<2E-300	<2E-300
151112	ZSWIM2	0.43968	<2E-300	<2E-300
107986980	LINC02055	0.439664	<2E-300	<2E-300
84803	GPAT3	0.439624	<2E-300	<2E-300
100874251	KIRREL3-AS2	0.439583	<2E-300	<2E-300
85417	CCNB3	0.439513	<2E-300	<2E-300
117245	PLAAT5	0.439486	<2E-300	<2E-300
283480	FGF14-IT1	0.43947	<2E-300	<2E-300
101929662	LOC101929662	0.439426	<2E-300	<2E-300
254187	TSGA10IP	0.439419	<2E-300	<2E-300
10021	HCN4	0.439401	<2E-300	<2E-300
102724612	LOC102724612	0.439296	<2E-300	<2E-300
105378614	LOC105378614	0.439296	<2E-300	<2E-300
643201	LOC643201	0.439234	<2E-300	<2E-300
105373600	LINC01941	0.439144	<2E-300	<2E-300
219874	OR6T1	0.439144	<2E-300	<2E-300
146853	C17orf50	0.43914	<2E-300	<2E-300
140848	MACROD2-IT1	0.439129	<2E-300	<2E-300
55064	SPATA6L	0.438982	<2E-300	<2E-300
100820709	LINC00501	0.438942	<2E-300	<2E-300
54143	LINC00308	0.438898	<2E-300	<2E-300
339926	EHHADH-AS1	0.43875	<2E-300	<2E-300
404552	SCGB1D4	0.438493	<2E-300	<2E-300
54714	CNGB3	0.438457	<2E-300	<2E-300
401022	HAGLR	0.438333	<2E-300	<2E-300
139212	PIH1D3	0.438247	<2E-300	<2E-300
149499	LRRC71	0.438133	<2E-300	<2E-300
414236	C10orf55	0.438045	<2E-300	<2E-300
105374244	LINC01995	0.437969	<2E-300	<2E-300
389860	PAGE2B	0.437924	<2E-300	<2E-300
105374561	LINC02472	0.437783	<2E-300	<2E-300
149643	SPATA45	0.43772	<2E-300	<2E-300
6524	SLC5A2	0.437652	<2E-300	<2E-300
3543	IGLL1	0.43762	<2E-300	<2E-300
257313	UTS2B	0.437483	<2E-300	<2E-300
100506681	JARID2-AS1	0.437441	<2E-300	<2E-300
474354	LRRC18	0.437388	<2E-300	<2E-300
58483	LINC00474	0.437382	<2E-300	<2E-300
388719	LINC00272	0.437285	<2E-300	<2E-300
84767	TRIM51	0.437157	<2E-300	<2E-300
105376955	LINC02022	0.437111	<2E-300	<2E-300
57055	DAZ2	0.436934	<2E-300	<2E-300
105369921	LOC105369921	0.436889	<2E-300	<2E-300
101928989	MIR4300HG	0.436867	<2E-300	<2E-300
100506126	LINC00867	0.436841	<2E-300	<2E-300
101927761	TH2LCRR	0.436624	<2E-300	<2E-300
653149	NBPF6	0.436582	<2E-300	<2E-300
100170229	SRRM5	0.436577	<2E-300	<2E-300
105375680	LOC105375680	0.436553	<2E-300	<2E-300
85413	SLC22A16	0.436517	<2E-300	<2E-300
102724368	LINC02585	0.436393	<2E-300	<2E-300
105373051	LOC105373051	0.436349	<2E-300	<2E-300
105376562	LINC02548	0.436324	<2E-300	<2E-300
101929413	LOC101929413	0.436311	<2E-300	<2E-300
81570	CLPB	0.4363	<2E-300	<2E-300
109729126	FAM236C	0.43623	<2E-300	<2E-300
102723631	CT45A10	0.436229	<2E-300	<2E-300
440093	H3F3C	0.436223	<2E-300	<2E-300
283994	LINC00868	0.436212	<2E-300	<2E-300
286190	LACTB2-AS1	0.436187	<2E-300	<2E-300
338963	LOC338963	0.43582	<2E-300	<2E-300
101927604	LOC101927604	0.435782	<2E-300	<2E-300
101929639	B4GALT1-AS1	0.4357	<2E-300	<2E-300
100287879	LINC00994	0.435662	<2E-300	<2E-300
1666	DECR1	0.435567	<2E-300	<2E-300
4111	MAGEA12	0.435548	<2E-300	<2E-300
100506790	LOC100506790	0.435496	<2E-300	<2E-300
101928622	LOC101928622	0.435486	<2E-300	<2E-300
646600	IGF2BP2-AS1	0.435465	<2E-300	<2E-300
100507462	GVQW2	0.435431	<2E-300	<2E-300
103689843	LINC01046	0.435431	<2E-300	<2E-300
105371582	LINC02088	0.435417	<2E-300	<2E-300
105373400	LINC01810	0.435375	<2E-300	<2E-300
103106903	LINC01276	0.435325	<2E-300	<2E-300
80133	MROH9	0.435306	<2E-300	<2E-300
160287	LDHAL6A	0.435235	<2E-300	<2E-300
145241	ADAM21P1	0.435233	<2E-300	<2E-300
100874021	MAGI2-AS2	0.43512	<2E-300	<2E-300
59067	IL21	0.435039	<2E-300	<2E-300
100861552	LINC00558	0.43494	<2E-300	<2E-300
6462	SHBG	0.434929	<2E-300	<2E-300
124989	EFCAB13	0.434904	<2E-300	<2E-300
105369423	LOC105369423	0.43489	<2E-300	<2E-300
100861518	P4HA2-AS1	0.434858	<2E-300	<2E-300
102724502	LINC01690	0.434843	<2E-300	<2E-300
221409	SPATS1	0.434773	<2E-300	<2E-300
79853	TM4SF20	0.434703	<2E-300	<2E-300
101928857	CTD-3080P12.3	0.434574	<2E-300	<2E-300
101929690	LINC01583	0.434519	<2E-300	<2E-300
150596	LINC01931	0.434468	<2E-300	<2E-300
26165	SPATA31A7	0.434436	<2E-300	<2E-300
2779	GNAT1	0.434291	<2E-300	<2E-300
100133220	GOLGA6L3	0.434246	<2E-300	<2E-300
101928601	MEI4	0.434229	<2E-300	<2E-300
140738	TMEM37	0.434183	<2E-300	<2E-300
84944	MAEL	0.43418	<2E-300	<2E-300
101928014	LOC101928014	0.434161	<2E-300	<2E-300
101928618	LOC101928618	0.4341	<2E-300	<2E-300
11074	TRIM31	0.434055	<2E-300	<2E-300
100874123	ZNRF3-AS1	0.434015	<2E-300	<2E-300
286333	FAM225A	0.43397	<2E-300	<2E-300
107546764	LINC01976	0.433937	<2E-300	<2E-300
55796	MBNL3	0.433834	<2E-300	<2E-300
144742	LINC00934	0.43378	<2E-300	<2E-300
100130197	EFCAB14-AS1	0.433744	<2E-300	<2E-300
386746	MRGPRG	0.433672	<2E-300	<2E-300
645355	MIR3976HG	0.433582	<2E-300	<2E-300
728591	CCDC169	0.43351	<2E-300	<2E-300
54823	SWT1	0.433301	<2E-300	<2E-300
111082988	LINC02155	0.433165	<2E-300	<2E-300
11077	HSF2BP	0.433106	<2E-300	<2E-300
339256	NOS2P3	0.433004	<2E-300	<2E-300
150142	ZNF295-AS1	0.432984	<2E-300	<2E-300
152877	FAM53A	0.432812	<2E-300	<2E-300
100129716	ARRDC3-AS1	0.432791	<2E-300	<2E-300
283102	KRT8P41	0.432776	<2E-300	<2E-300
100287362	PRSS46P	0.432733	<2E-300	<2E-300
105370757	LOC105370757	0.432603	<2E-300	<2E-300
100873933	DPYD-AS2	0.432599	<2E-300	<2E-300
105373251	FAM236D	0.432595	<2E-300	<2E-300
101927363	LINC02353	0.432588	<2E-300	<2E-300
245938	DEFB125	0.432423	<2E-300	<2E-300
256309	CCDC110	0.432385	<2E-300	<2E-300
341032	C11orf53	0.432363	<2E-300	<2E-300
338653	KCNQ1-AS1	0.432338	<2E-300	<2E-300
105374580	LOC105374580	0.432133	<2E-300	<2E-300
400932	LINC00898	0.432112	<2E-300	<2E-300
10555	AGPAT2	0.431875	<2E-300	<2E-300
100288814	CLDN34	0.431808	<2E-300	<2E-300
100288208	LOC100288208	0.431783	<2E-300	<2E-300
399512	SLC25A35	0.43178	<2E-300	<2E-300
22996	TTC39A	0.431724	<2E-300	<2E-300
554201	CCDC148-AS1	0.431712	<2E-300	<2E-300
104355285	LINC01256	0.431652	<2E-300	<2E-300
100144604	LINC00930	0.431649	<2E-300	<2E-300
5651	TMPRSS15	0.431648	<2E-300	<2E-300
6948	TCN2	0.431585	<2E-300	<2E-300
150483	TEKT4	0.431574	<2E-300	<2E-300
93190	C1orf158	0.431521	<2E-300	<2E-300
646262	LACTBL1	0.431472	<2E-300	<2E-300
2626	GATA4	0.431426	<2E-300	<2E-300
159686	CFAP58	0.431368	<2E-300	<2E-300
100506530	LINC02349	0.431221	<2E-300	<2E-300
105377390	LINC02263	0.431205	<2E-300	<2E-300
340107	LINC02239	0.431156	<2E-300	<2E-300
343170	OR14K1	0.430853	<2E-300	<2E-300
120237	DBX1	0.43079	<2E-300	<2E-300
387787	LIPT2	0.430789	<2E-300	<2E-300
105375556	LOC105375556	0.430761	<2E-300	<2E-300
105369739	LINC02450	0.43067	<2E-300	<2E-300
105377355	LINC02173	0.430595	<2E-300	<2E-300
388882	FAM230I	0.430472	<2E-300	<2E-300
644524	NKX2-4	0.430344	<2E-300	<2E-300
728137	TSPY3	0.430308	<2E-300	<2E-300
100132234	LINC00543	0.4302	<2E-300	<2E-300
28968	SLC6A16	0.430165	<2E-300	<2E-300
732253	TDRG1	0.429933	<2E-300	<2E-300
374786	EFCAB5	0.429843	<2E-300	<2E-300
6795	AURKC	0.429822	<2E-300	<2E-300
137902	PXDNL	0.429794	<2E-300	<2E-300
390275	OR8A1	0.429772	<2E-300	<2E-300
101929563	LOC101929563	0.429765	<2E-300	<2E-300
341416	OR6C2	0.429679	<2E-300	<2E-300
24150	TP53TG3	0.429611	<2E-300	<2E-300
101927257	MRTFA-AS1	0.429474	<2E-300	<2E-300
285370	LINC00606	0.429398	<2E-300	<2E-300
114827	FHAD1	0.429299	<2E-300	<2E-300
80705	TSGA10	0.429205	<2E-300	<2E-300
105378349	LINC02622	0.429191	<2E-300	<2E-300
93273	LEMD1	0.429052	<2E-300	<2E-300
101929406	LINC01648	0.429021	<2E-300	<2E-300
101928475	LOC101928475	0.42893	<2E-300	<2E-300
150165	XKR3	0.428888	<2E-300	<2E-300
105375972	LOC105375972	0.42887	<2E-300	<2E-300
284525	SLC9C2	0.428762	<2E-300	<2E-300
154313	CFAP206	0.428716	<2E-300	<2E-300
100874010	NLGN1-AS1	0.4286	<2E-300	<2E-300
55211	DPPA4	0.428564	<2E-300	<2E-300
117286	CIB3	0.428337	<2E-300	<2E-300
100506915	CHRM3-AS2	0.428304	<2E-300	<2E-300
100874198	SHANK2-AS1	0.428265	<2E-300	<2E-300
219858	OR8B12	0.428183	<2E-300	<2E-300
4342	MOS	0.42816	<2E-300	<2E-300
54456	MOV10L1	0.428152	<2E-300	<2E-300
100506622	LINC00540	0.4281	<2E-300	<2E-300
102467213	LINC01950	0.428003	<2E-300	<2E-300
390429	OR4N2	0.427984	<2E-300	<2E-300
400238	LINC00642	0.427945	<2E-300	<2E-300
23591	FAM215A	0.427768	<2E-300	<2E-300
399693	CCDC187	0.42772	<2E-300	<2E-300
105369507	LOC105369507	0.427665	<2E-300	<2E-300
79857	FLJ13224	0.427483	<2E-300	<2E-300
7757	ZNF208	0.42747	<2E-300	<2E-300
146378	C16orf92	0.427411	<2E-300	<2E-300
64100	ELSPBP1	0.427375	<2E-300	<2E-300
[truncated: 1,943 more rows]
