# Supplementary material for: Identifying Pathways and Networks Associated With the SARS-CoV-2 Cell Receptor ACE2 Based on Gene Expression Profiles in Normal and SARS-CoV-2-Infected Human Tissues
Source: Front Mol Biosci. 2020 Oct 16;7:568954. doi: 10.3389/fmolb.2020.568954 (PMC7597396; doi:10.3389/fmolb.2020.568954)
Supplement: Supplementary Table 3 — The list of genes showing a significant expression correlation with ACE2 in male pan-tissue. [file Table_3.XLSX]

## Sheet: Table S3
Table S3. The list of genes showing a significant expression correlation with ACE2 in male pan-tissue
Positive correlation						Negative correlation
Entrez ID	Symbol	r	P-value	FDR		Entrez ID	Symbol	r	P-value	FDR
1829	DSG2	0.627982	<2E-300	<2E-300		9911	TMCC2	-0.416003	1.74855e-241	7.67859e-239
4584	MUC3A	0.57825	<2E-300	<2E-300		80758	PRR7	-0.398055	2.01872e-219	5.55281e-217
338094	FAM151A	0.545966	<2E-300	<2E-300		23313	KIAA0930	-0.396809	6.11878e-218	1.62935e-215
364	AQP7	0.540359	<2E-300	<2E-300		1032	CDKN2D	-0.371184	7.49814e-189	1.14443e-186
11181	TREH	0.506608	<2E-300	<2E-300		9764	KIAA0513	-0.362781	7.17848e-180	8.80807e-178
5468	PPARG	0.492361	<2E-300	<2E-300		10900	RUNDC3A	-0.358784	1.0808e-175	1.23532e-173
101927934	LINC01843	0.485482	<2E-300	<2E-300		5521	PPP2R2B	-0.358497	2.14254e-175	2.4267e-173
10555	AGPAT2	0.48343	<2E-300	<2E-300		8193	DPF1	-0.351174	6.65026e-168	6.32938e-166
140738	TMEM37	0.481653	<2E-300	<2E-300		26289	AK5	-0.348255	5.67938e-165	5.13215e-163
144100	PLEKHA7	0.466654	<2E-300	<2E-300		6509	SLC1A4	-0.347585	2.6451e-164	2.33956e-162
948	CD36	0.465786	<2E-300	<2E-300		80128	TRIM46	-0.347402	4.02532e-164	3.53536e-162
28	ABO	0.464986	<2E-300	<2E-300		84466	MEGF10	-0.341846	1.20577e-158	9.61199e-157
4324	MMP15	0.463918	<2E-300	<2E-300		108	ADCY2	-0.341048	7.22458e-158	5.6161e-156
2028	ENPEP	0.460916	<2E-300	7.94876e-300		54413	NLGN3	-0.339752	1.30736e-156	9.9165e-155
2878	GPX3	0.456319	3.20518e-296	4.01144e-293		79187	FSD1	-0.338223	3.91188e-155	2.90559e-153
5105	PCK1	0.455377	7.42384e-295	8.84886e-292		10188	TNK2	-0.337256	3.32322e-154	2.44657e-152
158062	LCN6	0.453158	1.17638e-291	1.33845e-288		64748	PLPPR2	-0.33672	1.08567e-153	7.80905e-152
115677	NOSTRIN	0.451792	1.06486e-289	1.15889e-286		116448	OLIG1	-0.336064	4.59599e-153	3.26824e-151
147093	LINC00974	0.449623	1.31128e-286	1.36761e-283		2891	GRIA2	-0.335469	1.69894e-152	1.18128e-150
8547	FCN3	0.449205	5.14033e-286	5.14671e-283		222865	TMEM130	-0.331091	2.33099e-148	1.51945e-146
7450	VWF	0.44748	1.40951e-283	1.35698e-280		23101	MCF2L2	-0.330641	6.15482e-148	3.96045e-146
6578	SLCO2A1	0.447409	1.77619e-283	1.64666e-280		9848	MFAP3L	-0.330584	6.95125e-148	4.46145e-146
55200	PLEKHG6	0.446968	7.41863e-283	6.63199e-280		144423	GLT1D1	-0.330173	1.68463e-147	1.07571e-145
3856	KRT8	0.446781	1.35906e-282	1.14173e-279		284615	ANKRD34A	-0.329186	1.40152e-146	8.70509e-145
80323	CCDC68	0.446779	1.36838e-282	1.14173e-279		6000	RGS7	-0.32683	2.13627e-144	1.26414e-142
414332	LCN10	0.445553	7.16983e-281	5.78929e-278		59284	CACNG7	-0.325939	1.41233e-143	8.16443e-142
4128	MAOA	0.443535	4.70573e-278	3.68091e-275		10409	BASP1	-0.325932	1.43289e-143	8.24523e-142
35	ACADS	0.443098	1.90164e-277	1.44242e-274		79929	MAP6D1	-0.325122	7.94826e-143	4.56314e-141
100652770	DSG2-AS1	0.441378	4.5948e-275	3.38272e-272		22983	MAST1	-0.324257	4.91112e-142	2.76248e-140
729	C6	0.438655	2.53824e-271	1.81528e-268		9900	SV2A	-0.322895	8.56001e-141	4.67829e-139
5318	PKP2	0.437909	2.65152e-270	1.84362e-267		94097	SFXN5	-0.322436	2.23321e-140	1.21257e-138
153579	BTNL9	0.435891	1.47348e-267	9.96832e-265		23209	MLC1	-0.321655	1.13815e-139	6.12669e-138
100170765	ERICH4	0.435809	1.90226e-267	1.25304e-264		8482	SEMA7A	-0.321638	1.18111e-139	6.34428e-138
79861	TUBAL3	0.432683	3.11923e-263	2.00199e-260		1301	COL11A1	-0.321439	1.78538e-139	9.54909e-138
51066	SSUH2	0.431917	3.31475e-262	2.07429e-259		2173	FABP7	-0.321132	3.38106e-139	1.79304e-137
7033	TFF3	0.4312	3.00196e-261	1.83273e-258		2047	EPHB1	-0.319728	6.20685e-138	3.22331e-136
54884	RETSAT	0.430775	1.10702e-260	6.59756e-258		126731	CCSAP	-0.319632	7.56931e-138	3.92272e-136
5320	PLA2G2A	0.430499	2.58136e-260	1.50265e-257		25758	KIAA1549L	-0.319594	8.19009e-138	4.23567e-136
146894	CD300LG	0.430188	6.69719e-260	3.80994e-257		51286	CEND1	-0.318813	4.10066e-137	2.09477e-135
83483	PLVAP	0.429674	3.22941e-259	1.79634e-256		388662	SLC6A17	-0.318685	5.33711e-137	2.72084e-135
22899	ARHGEF15	0.429259	1.14462e-258	6.22845e-256		79957	PAQR6	-0.318012	2.13039e-136	1.07729e-134
100820829	MYZAP	0.427939	6.37684e-257	3.39614e-254		2842	GPR19	-0.317978	2.28692e-136	1.15411e-134
8644	AKR1C3	0.42763	1.63434e-256	8.52275e-254		63827	BCAN	-0.317715	3.92397e-136	1.96836e-134
54508	EPB41L4A-DT	0.426767	2.22948e-255	1.1389e-252		26999	CYFIP2	-0.317458	6.64515e-136	3.32669e-134
63924	CIDEC	0.426304	9.04644e-255	4.52883e-252		9856	KIAA0319	-0.317436	6.94658e-136	3.46374e-134
248	ALPI	0.426052	1.93714e-254	9.50756e-252		83605	CCM2	-0.317188	1.15376e-135	5.7301e-134
64097	EPB41L4A	0.421806	6.54693e-249	3.15147e-246		9832	JAKMIP2	-0.317161	1.22098e-135	6.04001e-134
2564	GABRE	0.419406	8.03789e-246	3.79616e-243		1002	CDH4	-0.316417	5.58063e-135	2.74438e-133
100820709	LINC00501	0.419186	1.53608e-245	7.1203e-243		79570	NKAIN1	-0.316354	6.34953e-135	3.11637e-133
1366	CLDN7	0.417626	1.51555e-243	6.89741e-241		491	ATP2B2	-0.315062	8.8101e-134	4.25725e-132
126669	SHE	0.416474	4.42015e-242	1.97573e-239		4155	MBP	-0.314732	1.71926e-133	8.22847e-132
93035	PKHD1L1	0.415045	2.85144e-240	1.23059e-237		23770	FKBP8	-0.314216	4.89637e-133	2.32123e-131
4855	NOTCH4	0.414311	2.40433e-239	1.02005e-236		2571	GAD1	-0.314054	6.79397e-133	3.20868e-131
51087	YBX2	0.41412	4.18379e-239	1.74541e-236		57595	PDZD4	-0.313183	3.9395e-132	1.84317e-130
32	ACACB	0.413539	2.24875e-238	9.22763e-236		116442	RAB39B	-0.312994	5.76835e-132	2.68878e-130
3959	LGALS3BP	0.412718	2.41734e-237	9.75944e-235		285368	PRRT3	-0.312689	1.06613e-131	4.93277e-130
2494	NR5A2	0.410309	2.4543e-234	9.75137e-232		84249	PSD2	-0.312611	1.24815e-131	5.76427e-130
2169	FABP2	0.410233	3.04825e-234	1.1922e-231		9211	LGI1	-0.312211	2.78959e-131	1.2742e-129
339	APOBEC1	0.410043	5.2418e-234	2.01858e-231		221336	BEND6	-0.311449	1.28331e-130	5.78784e-129
51703	ACSL5	0.409837	9.4637e-234	3.58918e-231		729956	SHISA7	-0.311214	2.05613e-130	9.20699e-129
10723	SLC12A7	0.409386	3.42576e-233	1.27985e-230		53822	FXYD7	-0.310893	3.90416e-130	1.74509e-128
6476	SI	0.407598	5.54252e-231	2.04022e-228		2657	GDF1	-0.310674	6.04309e-130	2.682e-128
10449	ACAA2	0.407562	6.14407e-231	2.22887e-228		4974	OMG	-0.310327	1.20949e-129	5.32067e-128
140453	MUC17	0.407504	7.23004e-231	2.58536e-228		23149	FCHO1	-0.310159	1.6894e-129	7.41883e-128
29775	CARD10	0.40699	3.09711e-230	1.09188e-227		57168	ASPHD2	-0.309684	4.34637e-129	1.89867e-127
101927574	LINC01186	0.406031	4.65845e-229	1.61952e-226		10777	ARPP21	-0.309368	8.14178e-129	3.53201e-127
170689	ADAMTS15	0.40513	5.896e-228	2.02168e-225		54557	SGTB	-0.309056	1.51349e-128	6.52051e-127
643382	TMEM253	0.404268	6.6243e-227	2.24071e-224		55964	SEPTIN3	-0.308148	9.13168e-128	3.89395e-126
3791	KDR	0.40412	1.00364e-226	3.34963e-224		3797	KIF3C	-0.307823	1.73641e-127	7.31718e-126
100509620	LOC100509620	0.404063	1.17504e-226	3.87005e-224		22895	RPH3A	-0.307322	4.66295e-127	1.95181e-125
10268	RAMP3	0.40405	1.22048e-226	3.96753e-224		5798	PTPRN	-0.30694	9.89377e-127	4.1138e-125
79849	PDZD3	0.403746	2.85922e-226	9.17554e-224		339674	LINC00634	-0.306759	1.41358e-126	5.84846e-125
388364	TMIGD1	0.403394	7.65066e-226	2.4241e-223		54498	SMOX	-0.306357	3.11275e-126	1.28361e-124
1962	EHHADH	0.403123	1.63238e-225	5.1075e-223		59283	CACNG8	-0.305834	8.66717e-126	3.5507e-124
340024	SLC6A19	0.402317	1.54178e-224	4.76449e-222		57574	43894	-0.305774	9.75594e-126	3.99021e-124
54345	SOX18	0.401887	5.10755e-224	1.55911e-221		6733	SRPK2	-0.305682	1.16793e-125	4.75357e-124
7855	FZD5	0.401317	2.48964e-223	7.50822e-221		10297	APC2	-0.305351	2.23171e-125	9.00998e-124
346562	GNAT3	0.400977	6.39191e-223	1.90471e-220		2892	GRIA3	-0.305014	4.31091e-125	1.72927e-123
392465	GLOD5	0.400536	2.16543e-222	6.37681e-220		5455	POU3F3	-0.304598	9.71009e-125	3.87028e-123
6561	SLC13A1	0.399448	4.37418e-221	1.27314e-218		440356	CDIPTOSP	-0.303894	3.82092e-124	1.49908e-122
92162	TMEM88	0.398719	3.25607e-220	9.36812e-218		26037	SIPA1L1	-0.303892	3.83425e-124	1.50196e-122
730	C7	0.398382	8.21371e-220	2.33633e-217		55190	NUDT11	-0.303721	5.34947e-124	2.08247e-122
4224	MEP1A	0.398313	9.92578e-220	2.7916e-217		196051	PLPP4	-0.303667	5.93766e-124	2.30785e-122
84803	GPAT3	0.398294	1.04619e-219	2.90969e-217		100506421	PANTR1	-0.30342	9.59268e-124	3.69976e-122
100996643	LOC100996643	0.398034	2.13569e-219	5.8107e-217		56675	NRIP3	-0.303392	1.01308e-123	3.89529e-122
4225	MEP1B	0.398	2.34647e-219	6.31553e-217		782	CACNB1	-0.303063	1.91866e-123	7.33219e-122
25849	PARM1	0.396752	7.15694e-218	1.88574e-215		221491	SMIM29	-0.303002	2.15719e-123	8.23121e-122
83547	RILP	0.395519	2.05904e-216	5.36874e-214		10382	TUBB4A	-0.302993	2.19466e-123	8.36141e-122
84883	AIFM2	0.394512	3.16923e-215	8.17823e-213		57633	LRRN1	-0.302349	7.63417e-123	2.86923e-121
29911	HOOK2	0.393543	4.37201e-214	1.11669e-211		83723	FAM57B	-0.301928	1.72078e-122	6.44805e-121
341116	MS4A10	0.393472	5.29543e-214	1.33889e-211		9118	INA	-0.301465	4.19794e-122	1.56834e-120
1666	DECR1	0.393324	7.89016e-214	1.97499e-211		112441426	TMEM271	-0.301413	4.63942e-122	1.72555e-120
221395	ADGRF5	0.392086	2.21764e-212	5.496e-210		254263	CNIH2	-0.301398	4.77224e-122	1.76969e-120
135932	TMEM139	0.392018	2.65901e-212	6.52526e-210
7263	TST	0.392001	2.78641e-212	6.77151e-210
8857	FCGBP	0.391874	3.91126e-212	9.41372e-210
401265	KLHL31	0.39168	6.59481e-212	1.57214e-209
54492	NEURL1B	0.390601	1.18613e-210	2.80095e-208
9370	ADIPOQ	0.390446	1.7961e-210	4.20171e-208
114757	CYGB	0.389978	6.2625e-210	1.45145e-207
54866	PPP1R14D	0.389303	3.79261e-209	8.70942e-207
79083	MLPH	0.389216	4.77407e-209	1.08636e-206
51705	EMCN	0.389167	5.44099e-209	1.22697e-206
401081	C3orf85	0.389042	7.5888e-209	1.69603e-206
3875	KRT18	0.388541	2.87475e-208	6.36796e-206
91862	MARVELD3	0.387991	1.23374e-207	2.70892e-205
1003	CDH5	0.387909	1.53531e-207	3.34177e-205
100507210	LINC02000	0.387798	2.05889e-207	4.44277e-205
196883	ADCY4	0.387749	2.3444e-207	5.01562e-205
3397	ID1	0.38741	5.75156e-207	1.22006e-204
53405	CLIC5	0.387281	8.09354e-207	1.70243e-204
254552	NUDT8	0.387065	1.43258e-206	2.98824e-204
9002	F2RL3	0.386498	6.39365e-206	1.32264e-203
63926	ANKEF1	0.386382	8.66812e-206	1.77846e-203
5787	PTPRB	0.386372	8.8957e-206	1.81031e-203
4258	MGST2	0.38626	1.19555e-205	2.41338e-203
25987	TSKU	0.386095	1.84607e-205	3.69672e-203
161198	CLEC14A	0.385976	2.52447e-205	5.01508e-203
2875	GPT	0.385498	8.87623e-205	1.74946e-202
79742	DIPK2B	0.385469	9.59003e-205	1.87538e-202
64129	TINAGL1	0.385404	1.13783e-204	2.20783e-202
100128927	ZBTB42	0.385069	2.73954e-204	5.27487e-202
64922	LRRC19	0.385013	3.17329e-204	6.06341e-202
55018	ANKRD40CL	0.384485	1.26377e-203	2.39647e-201
1947	EFNB1	0.384444	1.40979e-203	2.65326e-201
64900	LPIN3	0.384393	1.60844e-203	3.00455e-201
2122	MECOM	0.382669	1.44609e-201	2.68126e-199
8322	FZD4	0.382621	1.63561e-201	3.01036e-199
83878	USHBP1	0.382131	5.84418e-201	1.06778e-198
347853	TBX10	0.381272	5.42616e-200	9.84219e-198
3784	KCNQ1	0.380899	1.42272e-199	2.56203e-197
79812	MMRN2	0.380517	3.82092e-199	6.83153e-197
445	ASS1	0.379578	4.29319e-198	7.62148e-196
5003	SLC22A18AS	0.379417	6.49118e-198	1.14423e-195
84701	COX4I2	0.379279	9.25499e-198	1.62001e-195
2828	GPR4	0.378603	5.24725e-197	9.1211e-195
2980	GUCA2A	0.37857	5.71228e-197	9.86097e-195
343505	NBPF7	0.377893	3.238e-196	5.55139e-194
158376	SPAAR	0.377722	5.00507e-196	8.52258e-194
7851	MALL	0.37684	4.7575e-195	8.04628e-193
105375706	LINC02237	0.37625	2.13486e-194	3.58643e-192
116159	CYYR1	0.375863	5.71317e-194	9.53375e-192
126668	TDRD10	0.375573	1.19199e-193	1.97594e-191
29850	TRPM5	0.375479	1.51286e-193	2.49134e-191
6359	CCL15	0.375074	4.22263e-193	6.90828e-191
94031	HTRA3	0.375014	4.91956e-193	7.9962e-191
55902	ACSS2	0.374176	4.09865e-192	6.61892e-190
100130827	SBK3	0.373343	3.3439e-191	5.36547e-189
37	ACADVL	0.373307	3.66077e-191	5.83649e-189
95	ACY1	0.372598	2.17367e-190	3.44361e-188
125931	CEACAM20	0.372058	8.42042e-190	1.32561e-187
57104	PNPLA2	0.371613	2.56588e-189	4.01416e-187
2702	GJA5	0.37137	4.71e-189	7.32273e-187
254439	C11orf86	0.371242	6.49563e-189	1.00366e-186
10203	CALCRL	0.371229	6.70036e-189	1.02894e-186
2984	GUCY2C	0.371027	1.11132e-188	1.6859e-186
128486	FITM2	0.370984	1.23617e-188	1.86401e-186
8406	SRPX	0.370685	2.60687e-188	3.90734e-186
56243	KIAA1217	0.370488	4.2618e-188	6.34984e-186
3033	HADH	0.369931	1.702e-187	2.52088e-185
112	ADCY6	0.369728	2.81892e-187	4.15062e-185
3479	IGF1	0.369572	4.1583e-187	6.08692e-185
126	ADH1C	0.369226	9.80316e-187	1.42664e-184
90332	EXOC3L2	0.369035	1.57404e-186	2.27744e-184
4881	NPR1	0.368661	3.98055e-186	5.72627e-184
167465	ZNF366	0.368528	5.53473e-186	7.91656e-184
6523	SLC5A1	0.368458	6.58403e-186	9.36391e-184
147798	TMC4	0.368383	7.91056e-186	1.1187e-183
7173	TPO	0.368333	8.9674e-186	1.26103e-183
4023	LPL	0.368049	1.80589e-185	2.52532e-183
727910	TLCD2	0.368023	1.92523e-185	2.67724e-183
3426	CFI	0.368011	1.98704e-185	2.74793e-183
5480	PPIC	0.367977	2.15891e-185	2.96921e-183
79746	ECHDC3	0.367915	2.51849e-185	3.44482e-183
8824	CES2	0.367849	2.96395e-185	4.0321e-183
79927	FAM110D	0.367269	1.23838e-184	1.67556e-182
641700	ECSCR	0.366876	3.26028e-184	4.38753e-182
5918	RARRES1	0.366191	1.75262e-183	2.34598e-181
116236	ABHD15	0.366009	2.73792e-183	3.64536e-181
81693	AMN	0.365957	3.11035e-183	4.11932e-181
2627	GATA6	0.36569	5.98929e-183	7.89042e-181
554	AVPR2	0.364869	4.46087e-182	5.84608e-180
4257	MGST1	0.364693	6.84628e-182	8.92548e-180
5125	PCSK5	0.36449	1.12503e-181	1.4591e-179
84293	PRXL2A	0.364374	1.49156e-181	1.9245e-179
100505989	SMIM31	0.36428	1.8756e-181	2.4076e-179
152189	CMTM8	0.36419	2.33578e-181	2.98301e-179
1580	CYP4B1	0.364058	3.22345e-181	4.09574e-179
222171	PRR15	0.363707	7.56774e-181	9.56707e-179
79853	TM4SF20	0.36366	8.49073e-181	1.068e-178
30844	EHD4	0.363417	1.5322e-180	1.91762e-178
91464	ISX	0.363256	2.26556e-180	2.82135e-178
6555	SLC10A2	0.363038	3.84834e-180	4.7687e-178
79154	DHRS11	0.362786	7.07926e-180	8.72911e-178
134265	AFAP1L1	0.362685	9.04908e-180	1.10492e-177
7075	TIE1	0.362429	1.68424e-179	2.04652e-177
152273	FGD5	0.362173	3.12616e-179	3.78024e-177
646625	URAD	0.361723	9.2813e-179	1.11692e-176
23554	TSPAN12	0.361543	1.4319e-178	1.71493e-176
474	ATOH1	0.361282	2.69171e-178	3.20839e-176
286133	SCARA5	0.360679	1.14969e-177	1.36388e-175
1805	DPT	0.36052	1.68298e-177	1.98711e-175
4583	MUC2	0.360419	2.14604e-177	2.52195e-175
114897	C1QTNF1	0.360263	3.12299e-177	3.65288e-175
5420	PODXL	0.359904	7.39316e-177	8.60736e-175
2022	ENG	0.359687	1.24287e-176	1.4403e-174
5002	SLC22A18	0.359123	4.8066e-176	5.54443e-174
94	ACVRL1	0.358818	9.96579e-176	1.14428e-173
125	ADH1B	0.358532	1.97066e-175	2.24216e-173
1891	ECH1	0.358322	3.25656e-175	3.67185e-173
947	CD34	0.358284	3.56798e-175	4.00494e-173
8694	DGAT1	0.358152	4.88024e-175	5.45345e-173
3991	LIPE	0.357998	7.04461e-175	7.83705e-173
2324	FLT4	0.357975	7.44355e-175	8.24422e-173
55930	MYO5C	0.357703	1.42271e-174	1.5688e-172
7422	VEGFA	0.357681	1.50073e-174	1.64758e-172
78989	COLEC11	0.357522	2.1873e-174	2.39085e-172
1179	CLCA1	0.35745	2.59648e-174	2.82577e-172
1675	CFD	0.357359	3.22731e-174	3.49709e-172
116362	RBP7	0.357243	4.24875e-174	4.58407e-172
54538	ROBO4	0.357204	4.65654e-174	5.00248e-172
7079	TIMP4	0.35683	1.13373e-173	1.21275e-171
8800	PEX11A	0.356474	2.6361e-173	2.80784e-171
4648	MYO7B	0.356246	4.52485e-173	4.79922e-171
64087	MCCC2	0.355796	1.31097e-172	1.3846e-170
2701	GJA4	0.35575	1.46156e-172	1.53716e-170
6482	ST3GAL1	0.354992	8.75487e-172	9.16917e-170
389434	IYD	0.354688	1.78901e-171	1.86586e-169
5346	PLIN1	0.354675	1.84782e-171	1.9192e-169
9060	PAPSS2	0.354627	2.06783e-171	2.13884e-169
2696	GIPR	0.354334	4.11359e-171	4.23734e-169
4360	MRC1	0.354257	4.93344e-171	5.06103e-169
132720	FAM241A	0.353962	9.88034e-171	1.00945e-168
10894	LYVE1	0.353856	1.26688e-170	1.28907e-168
1014	CDH16	0.353791	1.47327e-170	1.49301e-168
644414	DEFB131A	0.353358	4.07161e-170	4.10953e-168
140876	RIPOR3	0.35332	4.4471e-170	4.47049e-168
2157	F8	0.352641	2.1807e-169	2.18341e-167
10266	RAMP2	0.352199	6.11071e-169	6.09391e-167
101928969	RHOXF1-AS1	0.352052	8.61119e-169	8.55344e-167
151306	GPBAR1	0.352026	9.15904e-169	9.06166e-167
10103	TSPAN1	0.352018	9.33437e-169	9.19877e-167
55343	SLC35C1	0.351969	1.04698e-168	1.02772e-166
84647	PLA2G12B	0.351914	1.18941e-168	1.16297e-166
22915	MMRN1	0.35191	1.20002e-168	1.16878e-166
57139	RGL3	0.351853	1.37146e-168	1.33058e-166
3295	HSD17B4	0.351546	2.80286e-168	2.70882e-166
105375431	LOC105375431	0.351413	3.81646e-168	3.67422e-166
57572	DOCK6	0.351409	3.8516e-168	3.69384e-166
7481	WNT11	0.351288	5.10745e-168	4.87957e-166
27283	TINAG	0.351143	7.14771e-168	6.77706e-166
6446	SGK1	0.351042	9.04388e-168	8.54254e-166
9245	GCNT3	0.350773	1.68899e-167	1.58937e-165
4222	MEOX1	0.35052	3.03806e-167	2.84816e-165
4041	LRP5	0.349809	1.57659e-166	1.47252e-164
284106	CISD3	0.349712	1.97347e-166	1.83635e-164
119467	CLRN3	0.349648	2.28886e-166	2.12194e-164
26	AOC1	0.34948	3.37034e-166	3.11302e-164
30835	CD209	0.349276	5.39885e-166	4.96834e-164
3382	ICA1	0.349185	6.66632e-166	6.11226e-164
1646	AKR1C2	0.348737	1.8742e-165	1.71215e-163
1015	CDH17	0.348449	3.63592e-165	3.30948e-163
1045	CDX2	0.348444	3.68168e-165	3.33899e-163
23171	GPD1L	0.347959	1.12281e-164	1.01097e-162
5357	PLS1	0.347842	1.4683e-164	1.31731e-162
3983	ABLIM1	0.347652	2.26993e-164	2.02923e-162
201651	AADACP1	0.347644	2.31251e-164	2.05995e-162
57101	ANO2	0.347617	2.45926e-164	2.1829e-162
54922	RASIP1	0.347474	3.41955e-164	3.0139e-162
113278	SLC52A3	0.347087	8.29239e-164	7.25758e-162
79998	ANKRD53	0.346828	1.5004e-163	1.30859e-161
132158	GLYCTK	0.346494	3.21775e-163	2.79665e-161
100507477	LOC100507477	0.346388	4.09937e-163	3.55056e-161
2110	ETFDH	0.345964	1.07854e-162	9.30928e-161
388591	RNF207	0.345807	1.5441e-162	1.32819e-160
7512	XPNPEP2	0.345761	1.71562e-162	1.47068e-160
653808	ZG16	0.345727	1.85181e-162	1.58201e-160
693144	MIR559	0.345684	2.04254e-162	1.73901e-160
3908	LAMA2	0.345368	4.20032e-162	3.56401e-160
653720	GOLGA8M	0.345003	9.62234e-162	8.13706e-160
266977	ADGRF1	0.344809	1.49448e-161	1.25954e-159
84981	MIR22HG	0.344277	5.00289e-161	4.20226e-159
10062	NR1H3	0.344175	6.30471e-161	5.27803e-159
137075	CLDN23	0.343815	1.42479e-160	1.1888e-158
54576	UGT1A8	0.343779	1.54575e-160	1.28544e-158
2012	EMP1	0.343775	1.5581e-160	1.29142e-158
6366	CCL21	0.343663	2.00917e-160	1.65978e-158
64123	ADGRL4	0.343364	3.94563e-160	3.24878e-158
8436	CAVIN2	0.342671	1.88388e-159	1.54608e-157
6939	TCF15	0.342659	1.93864e-159	1.58582e-157
284825	LINC01697	0.342651	1.97108e-159	1.6071e-157
23368	PPP1R13B	0.342404	3.43952e-159	2.79528e-157
159963	SLC5A12	0.34232	4.15592e-159	3.36656e-157
9249	DHRS3	0.342165	5.88706e-159	4.75351e-157
54414	SIAE	0.342005	8.43656e-159	6.79021e-157
9052	GPRC5A	0.341949	9.58198e-159	7.68739e-157
80221	ACSF2	0.341861	1.16548e-158	9.32045e-157
6948	TCN2	0.341776	1.41263e-158	1.12253e-156
10990	LILRB5	0.341738	1.53802e-158	1.2183e-156
5959	RDH5	0.341546	2.3638e-158	1.86651e-156
8692	HYAL2	0.341522	2.49908e-158	1.96712e-156
118881	COMTD1	0.341178	5.39734e-158	4.23514e-156
729767	CEACAM18	0.341126	6.07131e-158	4.74909e-156
54996	MTARC2	0.341061	7.01403e-158	5.46941e-156
83699	SH3BGRL2	0.340901	1.00534e-157	7.79095e-156
27151	CPAMD8	0.340808	1.23583e-157	9.54758e-156
54575	UGT1A10	0.340529	2.30742e-157	1.77714e-155
101926975	LINC01844	0.340498	2.4713e-157	1.89752e-155
3219	HOXB9	0.339931	8.78356e-157	6.72359e-155
197257	LDHD	0.339838	1.08034e-156	8.24453e-155
6697	SPR	0.339797	1.18187e-156	8.99189e-155
9351	SLC9A3R2	0.339529	2.14818e-156	1.6245e-154
54621	VSIG10	0.339488	2.35632e-156	1.77654e-154
346606	MOGAT3	0.33932	3.41932e-156	2.57024e-154
79170	PRR15L	0.339097	5.61581e-156	4.20866e-154
64284	RAB17	0.338654	1.50421e-155	1.12393e-153
5160	PDHA1	0.338621	1.61818e-155	1.2055e-153
2101	ESRRA	0.337558	1.70393e-154	1.26187e-152
1910	EDNRB	0.33737	2.58503e-154	1.90873e-152
8483	CILP	0.337236	3.47585e-154	2.55144e-152
7010	TEK	0.337076	4.94452e-154	3.6189e-152
2274	FHL2	0.336906	7.19987e-154	5.25423e-152
634	CEACAM1	0.336798	9.14139e-154	6.65169e-152
650	BMP2	0.336783	9.43536e-154	6.8457e-152
80704	SLC19A3	0.336733	1.0542e-153	7.62648e-152
79799	UGT2A3	0.336721	1.08192e-153	7.80445e-152
79639	TMEM53	0.336588	1.45034e-153	1.04022e-151
2034	EPAS1	0.336514	1.70769e-153	1.22129e-151
728723	ZBED3-AS1	0.336346	2.47155e-153	1.76254e-151
80177	MYCT1	0.335968	5.67843e-153	4.02654e-151
9501	RPH3AL	0.335878	6.91713e-153	4.89104e-151
6403	SELP	0.335867	7.092e-153	5.00056e-151
27290	SPINK4	0.335713	9.94886e-153	6.99522e-151
54873	PALMD	0.335707	1.00796e-152	7.06728e-151
7105	TSPAN6	0.335517	1.52904e-152	1.06738e-150
5166	PDK4	0.335516	1.53086e-152	1.06738e-150
100498859	LINC00881	0.334902	5.87951e-152	4.07673e-150
100874095	ADIPOQ-AS1	0.334881	6.16574e-152	4.26339e-150
392636	AGMO	0.334674	9.68506e-152	6.67842e-150
4337	MOCS1	0.334597	1.14589e-151	7.87991e-150
284099	C17orf78	0.33438	1.84391e-151	1.26452e-149
105370439	LINC02313	0.333988	4.34102e-151	2.96885e-149
157638	LRATD2	0.333903	5.21881e-151	3.55946e-149
1942	EFNA1	0.333814	6.34625e-151	4.31666e-149
718	C3	0.333694	8.24509e-151	5.59303e-149
152195	NUDT16P1	0.333499	1.25922e-150	8.51879e-149
400643	LINC00668	0.333163	2.61431e-150	1.76385e-148
1824	DSC2	0.332971	3.97047e-150	2.67163e-148
148170	CDC42EP5	0.332943	4.22201e-150	2.83328e-148
114780	PKD1L2	0.332693	7.26376e-150	4.86148e-148
427	ASAH1	0.332653	7.93326e-150	5.2954e-148
1969	EPHA2	0.332587	9.14255e-150	6.08636e-148
9124	PDLIM1	0.332355	1.51186e-149	1.0038e-147
10917	BTNL3	0.332173	2.24293e-149	1.48526e-147
2327	FMO2	0.332141	2.40477e-149	1.58823e-147
1776	DNASE1L3	0.332046	2.95423e-149	1.94598e-147
257019	FRMD3	0.331772	5.34755e-149	3.51324e-147
7078	TIMP3	0.331727	5.89254e-149	3.86115e-147
152831	KLB	0.331159	2.01119e-148	1.31442e-146
6614	SIGLEC1	0.330989	2.90513e-148	1.88879e-146
56920	SEMA3G	0.330878	3.69271e-148	2.39461e-146
8578	SCARF1	0.330697	5.44806e-148	3.52378e-146
27286	SRPX2	0.330692	5.50943e-148	3.55429e-146
54874	FNBP1L	0.330482	8.66916e-148	5.54981e-146
4091	SMAD6	0.329814	3.64203e-147	2.31969e-145
64757	MTARC1	0.329808	3.69014e-147	2.34436e-145
155038	GIMAP8	0.329755	4.13946e-147	2.62316e-145
55020	TTC38	0.329667	4.99664e-147	3.15836e-145
84666	RETNLB	0.329441	8.11048e-147	5.11369e-145
6358	CCL14	0.32941	8.67982e-147	5.45891e-145
5155	PDGFB	0.329383	9.19812e-147	5.77038e-145
10742	RAI2	0.329271	1.16916e-146	7.3163e-145
11148	HHLA2	0.329263	1.18768e-146	7.41367e-145
27237	ARHGEF16	0.32926	1.19628e-146	7.44877e-145
100190938	RAMP2-AS1	0.329136	1.56044e-146	9.66817e-145
10205	MPZL2	0.328974	2.20933e-146	1.36547e-144
5697	PYY	0.328919	2.48495e-146	1.53204e-144
5097	PCDH1	0.328886	2.66694e-146	1.6402e-144
54810	GIPC2	0.328794	3.24527e-146	1.99099e-144
1154	CISH	0.32843	7.06304e-146	4.32262e-144
373156	GSTK1	0.327599	4.1638e-145	2.54205e-143
2321	FLT1	0.327335	7.30831e-145	4.45095e-143
8503	PIK3R3	0.327294	7.9623e-145	4.83748e-143
168537	GIMAP7	0.327267	8.43212e-145	5.11052e-143
100505495	PCAT19	0.327223	9.26902e-145	5.60417e-143
54675	CRLS1	0.327177	1.02149e-144	6.1612e-143
6338	SCNN1B	0.327138	1.10897e-144	6.67273e-143
54502	RBM47	0.327128	1.13429e-144	6.80875e-143
22918	CD93	0.327046	1.3499e-144	8.0836e-143
84708	LNX1	0.326933	1.71778e-144	1.0262e-142
102723641	HID1-AS1	0.326917	1.77715e-144	1.05914e-142
2255	FGF10	0.32691	1.80383e-144	1.07249e-142
2687	GGT5	0.326872	1.9526e-144	1.15819e-142
101929340	LOC101929340	0.326817	2.19584e-144	1.29632e-142
54566	EPB41L4B	0.326635	3.22983e-144	1.90226e-142
4641	MYO1C	0.326587	3.57538e-144	2.10083e-142
56667	MUC13	0.326382	5.53042e-144	3.24197e-142
283849	EXOC3L1	0.326301	6.56054e-144	3.83684e-142
5948	RBP2	0.326187	8.36362e-144	4.87995e-142
10223	GPA33	0.326062	1.08806e-143	6.33376e-142
151295	SLC23A3	0.326058	1.09891e-143	6.3821e-142
9507	ADAMTS4	0.326011	1.21294e-143	7.02803e-142
101929726	MYMX	0.325934	1.42901e-143	8.24183e-142
6414	SELENOP	0.325074	8.78803e-143	5.03371e-141
2050	EPHB4	0.324875	1.33868e-142	7.65031e-141
56925	LXN	0.324844	1.42905e-142	8.14818e-141
151534	LBX2-AS1	0.324749	1.74514e-142	9.92789e-141
2934	GSN	0.324592	2.42903e-142	1.37871e-140
1149	CIDEA	0.324511	2.88198e-142	1.6321e-140
152503	SH3D19	0.32448	3.07288e-142	1.73628e-140
29941	PKN3	0.324476	3.09702e-142	1.74598e-140
3429	IFI27	0.324204	5.48899e-142	3.0806e-140
100133920	LOC100133920	0.324172	5.8788e-142	3.292e-140
23593	HEBP2	0.324109	6.70614e-142	3.74691e-140
101928290	PLBD1-AS1	0.323912	1.01443e-141	5.65526e-140
3488	IGFBP5	0.323822	1.22705e-141	6.8254e-140
9754	STARD8	0.323778	1.34378e-141	7.45814e-140
5176	SERPINF1	0.323776	1.35144e-141	7.48405e-140
105370070	LINC02441	0.323714	1.53668e-141	8.49107e-140
255877	BCL6B	0.323148	5.03959e-141	2.77854e-139
23166	STAB1	0.323048	6.21883e-141	3.42117e-139
54795	TRPM4	0.322958	7.50564e-141	4.12004e-139
474344	GIMAP6	0.322914	8.22623e-141	4.50571e-139
1811	SLC26A3	0.322854	9.31822e-141	5.08158e-139
374569	ASPG	0.322702	1.2813e-140	6.9722e-139
80022	MYO15B	0.322379	2.51444e-140	1.36232e-138
283229	CRACR2B	0.321746	9.4232e-140	5.09443e-138
135644	TRIM40	0.321694	1.04993e-139	5.66396e-138
100873987	FGF12-AS2	0.321619	1.22744e-139	6.57903e-138
5175	PECAM1	0.321377	2.03248e-139	1.08475e-137
400916	CHCHD10	0.321306	2.3546e-139	1.254e-137
116835	HSPA12B	0.321194	2.97425e-139	1.58065e-137
4811	NID1	0.321073	3.81878e-139	2.02088e-137
55971	BAIAP2L1	0.320801	6.72358e-139	3.55059e-137
10252	SPRY1	0.320633	9.53544e-139	5.02488e-137
9540	TP53I3	0.320462	1.35977e-138	7.1505e-137
152078	PQLC2L	0.320363	1.66773e-138	8.75158e-137
10994	ILVBL	0.320111	2.80951e-138	1.47123e-136
1892	ECHS1	0.319935	4.04288e-138	2.10994e-136
4259	MGST3	0.319935	4.04607e-138	2.10994e-136
54474	KRT20	0.319883	4.50958e-138	2.34676e-136
137902	PXDNL	0.319589	8.27816e-138	4.27238e-136
8611	PLPP1	0.319378	1.27854e-137	6.58501e-136
4888	NPY6R	0.319237	1.71193e-137	8.79904e-136
730102	CRYZL2P	0.31907	2.4164e-137	1.23944e-135
1306	COL15A1	0.319023	2.66269e-137	1.36298e-135
6470	SHMT1	0.318161	1.57031e-136	7.98912e-135
3601	IL15RA	0.318139	1.64058e-136	8.32967e-135
1044	CDX1	0.318137	1.64804e-136	8.35065e-135
8987	STBD1	0.317932	2.51188e-136	1.26509e-134
127435	PODN	0.317772	3.48437e-136	1.75135e-134
6239	RREB1	0.317451	6.73767e-136	3.36628e-134
56892	TCIM	0.317241	1.03644e-135	5.15768e-134
4147	MATN2	0.317162	1.21737e-135	6.03404e-134
9761	MLEC	0.317068	1.47661e-135	7.29015e-134
7849	PAX8	0.317048	1.53809e-135	7.57871e-134
4846	NOS3	0.316234	8.11687e-135	3.976e-133
3728	JUP	0.315931	1.50259e-134	7.34595e-133
116441	TM4SF18	0.315918	1.54291e-134	7.5284e-133
28514	DLL1	0.315734	2.245e-134	1.09328e-132
26027	ACOT11	0.315553	3.24488e-134	1.57714e-132
53841	CDHR5	0.315535	3.36577e-134	1.63273e-132
646268	LINC01704	0.315075	8.57064e-134	4.14955e-132
90313	TP53I13	0.315021	9.56168e-134	4.61153e-132
3912	LAMB1	0.314989	1.02063e-133	4.91297e-132
153768	PRELID2	0.314986	1.02804e-133	4.93914e-132
4060	LUM	0.314863	1.3181e-133	6.32058e-132
54579	UGT1A5	0.314577	2.35458e-133	1.12476e-131
90952	ESAM	0.314456	3.0086e-133	1.43444e-131
50814	NSDHL	0.314433	3.15615e-133	1.50193e-131
1632	ECI1	0.314338	3.82063e-133	1.81469e-131
647286	RD3L	0.314189	5.16438e-133	2.44366e-131
253738	EBF3	0.313986	7.79259e-133	3.67338e-131
2690	GHR	0.313826	1.07741e-132	5.06931e-131
7429	VIL1	0.313564	1.82623e-132	8.57644e-131
5641	LGMN	0.313402	2.53283e-132	1.18725e-130
50848	F11R	0.31307	4.95249e-132	2.31279e-130
26873	OPLAH	0.3129	6.97482e-132	3.2451e-130
390003	GUCY2GP	0.312834	7.96946e-132	3.70099e-130
80830	APOL6	0.312805	8.43721e-132	3.91096e-130
476	ATP1A1	0.312426	1.80818e-131	8.33526e-130
101926906	SLC16A12-AS1	0.312399	1.91066e-131	8.79148e-130
376132	LRRC10	0.312336	2.16702e-131	9.95276e-130
414	ARSD	0.312243	2.61368e-131	1.19822e-129
4071	TM4SF1	0.312218	2.74676e-131	1.25693e-129
100128750	RBPMS-AS1	0.312086	3.57875e-131	1.63169e-129
6926	TBX3	0.312061	3.76288e-131	1.71252e-129
518	ATP5MC3	0.312022	4.06989e-131	1.84888e-129
2981	GUCA2B	0.311887	5.3376e-131	2.42039e-129
221303	FAM162B	0.311712	7.59018e-131	3.43562e-129
5095	PCCA	0.311691	7.90949e-131	3.57369e-129
56246	MRAP	0.311442	1.3035e-130	5.86833e-129
286753	TRARG1	0.311433	1.32544e-130	5.95639e-129
2673	GFPT1	0.311257	1.88716e-130	8.46549e-129
55630	SLC39A4	0.31087	4.09009e-130	1.82494e-128
257629	ANKS4B	0.310846	4.29135e-130	1.91133e-128
1468	SLC25A10	0.310745	5.25042e-130	2.33434e-128
858	CAV2	0.31046	9.26065e-130	4.10271e-128
387849	REP15	0.310453	9.40311e-130	4.15847e-128
101928612	HSPC324	0.310447	9.51491e-130	4.20049e-128
3081	HGD	0.310334	1.19077e-129	5.24755e-128
6799	SULT1A2	0.30998	2.41102e-129	1.05692e-127
11282	MGAT4B	0.309744	3.86059e-129	1.68941e-127
64641	EBF2	0.309569	5.46589e-129	2.38357e-127
27075	TSPAN13	0.30956	5.56835e-129	2.42402e-127
3960	LGALS4	0.309409	7.50863e-129	3.263e-127
1645	AKR1C1	0.309352	8.40262e-129	3.63886e-127
762	CA4	0.309285	9.60758e-129	4.1535e-127
4327	MMP19	0.309153	1.24747e-128	5.38369e-127
11326	VSIG4	0.30889	2.10442e-128	9.05081e-127
100506688	LOC100506688	0.308628	3.53202e-128	1.51647e-126
8792	TNFRSF11A	0.308551	4.11299e-128	1.76288e-126
57477	SHROOM4	0.308327	6.41162e-128	2.73916e-126
3764	KCNJ8	0.308327	6.41264e-128	2.73916e-126
4301	AFDN	0.308125	9.5693e-128	4.07362e-126
158158	RASEF	0.308093	1.01881e-127	4.32967e-126
200958	MUC20	0.308046	1.11856e-127	4.74555e-126
48	ACO1	0.307929	1.40895e-127	5.96742e-126
441476	STPG3	0.307916	1.44596e-127	6.11382e-126
1282	COL4A1	0.307864	1.60065e-127	6.75649e-126
79962	DNAJC22	0.307743	2.03245e-127	8.55031e-126
1671	DEFA6	0.307617	2.60854e-127	1.09554e-125
6527	SLC5A4	0.307604	2.67698e-127	1.1224e-125
10411	RAPGEF3	0.307285	5.01355e-127	2.09506e-125
126353	MISP	0.307105	7.15178e-127	2.9836e-125
4059	BCAM	0.307062	7.77563e-127	3.23847e-125
2528	FUT6	0.306856	1.16629e-126	4.84137e-125
28959	TMEM176B	0.306763	1.40196e-126	5.81002e-125
79689	STEAP4	0.306648	1.75633e-126	7.25459e-125
729359	PLIN4	0.306121	4.94425e-126	2.03552e-124
11046	SLC35D2	0.305985	6.45912e-126	2.65482e-124
8829	NRP1	0.305901	7.60808e-126	3.12193e-124
27293	SMPDL3B	0.305721	1.08312e-125	4.42276e-124
2108	ETFA	0.305682	1.16727e-125	4.75357e-124
5819	NECTIN2	0.305586	1.40976e-125	5.7285e-124
26153	KIF26A	0.305572	1.44797e-125	5.87424e-124
7035	TFPI	0.30552	1.60466e-125	6.49939e-124
124872	B4GALNT2	0.305475	1.75307e-125	7.08903e-124
23516	SLC39A14	0.305262	2.65721e-125	1.07106e-123
80168	MOGAT2	0.305183	3.10179e-125	1.24825e-123
1636	ACE	0.305181	3.1145e-125	1.25135e-123
1365	CLDN3	0.304927	5.11481e-125	2.04846e-123
79574	EPS8L3	0.30466	8.5995e-125	3.43856e-123
85027	SMIM3	0.304612	9.45402e-125	3.77422e-123
7113	TMPRSS2	0.304468	1.25089e-124	4.97789e-123
51162	EGFL7	0.304306	1.71515e-124	6.81459e-123
83998	REG4	0.304303	1.72603e-124	6.84697e-123
57733	GBA3	0.304292	1.76164e-124	6.97716e-123
55808	ST6GALNAC1	0.304186	2.16603e-124	8.56523e-123
2	A2M	0.304136	2.3866e-124	9.42256e-123
85329	LGALS12	0.304051	2.81917e-124	1.11129e-122
11074	TRIM31	0.30395	3.42756e-124	1.34898e-122
646168	LRRC77P	0.303946	3.45183e-124	1.3564e-122
339403	RXFP4	0.303839	4.2547e-124	1.66405e-122
55286	C4orf19	0.303746	5.09656e-124	1.9902e-122
338	APOB	0.303744	5.11235e-124	1.99326e-122
23224	SYNE2	0.303621	6.49079e-124	2.51893e-122
8835	SOCS2	0.303595	6.83804e-124	2.64958e-122
3655	ITGA6	0.303459	8.89421e-124	3.44097e-122
441478	NRARP	0.303422	9.56107e-124	3.69326e-122
11035	RIPK3	0.303401	9.95961e-124	3.83537e-122
27299	ADAMDEC1	0.303264	1.29956e-123	4.98914e-122
23460	ABCA6	0.303234	1.3765e-123	5.27642e-122
84327	ZBED3	0.303208	1.44891e-123	5.54551e-122
3487	IGFBP4	0.302971	2.29068e-123	8.71399e-122
83451	ABHD11	0.302796	3.2156e-123	1.22139e-121
64321	SOX17	0.302767	3.39806e-123	1.28874e-121
27198	HCAR1	0.302685	3.98764e-123	1.51006e-121
4357	MPST	0.302638	4.36605e-123	1.65086e-121
100885775	BANCR	0.302627	4.46211e-123	1.68463e-121
8463	TEAD2	0.302587	4.81821e-123	1.81633e-121
624	BDKRB2	0.302474	5.99681e-123	2.25724e-121
9079	LDB2	0.302146	1.12867e-122	4.23564e-121
105374374	LINC02517	0.30182	2.1202e-122	7.93286e-121
6355	CCL8	0.30145	4.32275e-122	1.61256e-120
22949	PTGR1	0.30142	4.57857e-122	1.70545e-120
3177	SLC29A2	0.301403	4.73369e-122	1.758e-120
23417	MLYCD	0.301191	7.10876e-122	2.63224e-120
7098	TLR3	0.301165	7.47922e-122	2.76532e-120
10050	SLC17A4	0.300834	1.41205e-121	5.21312e-120
51378	ANGPT4	0.300561	2.38692e-121	8.79925e-120
9131	AIFM1	0.300479	2.78992e-121	1.02698e-119
80832	APOL4	0.300465	2.86594e-121	1.05341e-119
387700	SLC16A12	0.300317	3.80655e-121	1.39709e-119
5465	PPARA	0.300181	4.94184e-121	1.81111e-119
105372441	LOC105372441	0.30017	5.04692e-121	1.84692e-119
348013	TMEM255B	0.300132	5.42408e-121	1.98205e-119
