# Supplementary material for: Identifying Pathways and Networks Associated With the SARS-CoV-2 Cell Receptor ACE2 Based on Gene Expression Profiles in Normal and SARS-CoV-2-Infected Human Tissues
Source: Front Mol Biosci. 2020 Oct 16;7:568954. doi: 10.3389/fmolb.2020.568954 (PMC7597396; doi:10.3389/fmolb.2020.568954)
Supplement: Supplementary Table 4 — 77 genes showing a significant positive expression correlation with ACE2 in females (Pearson correlation coefficient, r > 0.5) but a negative expression correlation with ACE2 in males (r < 0). [file Table_4.XLSX]

## Sheet: Table S4
Table S4. 77 genes showing a significant positive expression correlation with ACE2 in females (r > 0.5) but a negative expression correlation with ACE2 in males (r < 0)
Entrez ID	Symbol	Female			Male			Name
		r	P-value	FDR	r	P-value	FDR
284498	C1orf167	0.504673	<2E-300	<2E-300	-0.0510642	0.000100258	0.000164519	chromosome 1 open reading frame 167
81569	ACTL8	0.508302	<2E-300	<2E-300	-0.03715	0.00466736	0.00676885	actin like 8
402779	CSMD2-AS1	0.50546	<2E-300	<2E-300	-0.0433943	0.000949479	0.00145414	CSMD2 antisense RNA 1
127391	TMCO2	0.506432	<2E-300	<2E-300	-0.0461079	0.00044478	0.000698976	transmembrane and coiled-coil domains 2
676	BRDT	0.510331	<2E-300	<2E-300	-0.0509251	0.000104735	0.000171594	bromodomain testis associated
100996630	LINC01760	0.50198	<2E-300	<2E-300	-0.0419105	0.00141306	0.00213654	long intergenic non-protein coding RNA 1760
388951	TSPYL6	0.501009	<2E-300	<2E-300	-0.119853	5.32457e-20	1.72776e-19	TSPY like 6
388960	C2orf78	0.508965	<2E-300	<2E-300	-0.0852017	8.13569e-11	1.83878e-10	chromosome 2 open reading frame 78
165100	TEX44	0.503803	<2E-300	<2E-300	-0.0338583	0.00992845	0.0139893	testis expressed 44
1618	DAZL	0.510804	<2E-300	<2E-300	-0.07547	8.73636e-09	1.80132e-08	deleted in azoospermia like
375337	TOPAZ1	0.512062	<2E-300	<2E-300	-0.0948474	4.59127e-13	1.13899e-12	testis and ovary specific PAZ domain containing 1
151871	DPPA2	0.514985	<2E-300	<2E-300	-0.0348106	0.00802852	0.0114144	developmental pluripotency associated 2
100506907	CCDC37-DT	0.500067	<2E-300	<2E-300	-0.101306	1.05765e-14	2.79999e-14	CCDC37 divergent transcript
152065	C3orf22	0.500581	<2E-300	<2E-300	-0.0288135	0.0282375	0.0379823	chromosome 3 open reading frame 22
100419008	PRR20G	0.510416	<2E-300	<2E-300	-0.0533337	4.84273e-05	8.11748e-05	proline rich 20G
170712	COX7B2	0.506489	<2E-300	<2E-300	-0.0816344	4.81345e-10	1.05384e-09	cytochrome c oxidase subunit 7B2
2712	GK2	0.509833	<2E-300	<2E-300	-0.0277481	0.0346164	0.0460896	glycerol kinase 2
83447	SLC25A31	0.508034	<2E-300	<2E-300	-0.0974585	1.02959e-13	2.62012e-13	solute carrier family 25 member 31
56979	PRDM9	0.514222	<2E-300	<2E-300	-0.0359914	0.00612805	0.00880648	PR/SET domain 9
153743	PPP1R2B	0.503642	<2E-300	<2E-300	-0.0431544	0.00101335	0.00154882	PPP1R2 family member B
154150	HDGFL1	0.504018	<2E-300	<2E-300	-0.0850046	8.99258e-11	2.02787e-10	HDGF like 1
6954	TCP11	0.506152	<2E-300	<2E-300	-0.0424997	0.00120842	0.00183644	t-complex 11
56903	PAPOLB	0.502157	<2E-300	<2E-300	-0.0726297	3.08607e-08	6.1887e-08	poly(A) polymerase beta
114960	TSGA13	0.500995	<2E-300	<2E-300	-0.0375327	0.00425915	0.00619542	testis specific 13
2515	ADAM2	0.503914	<2E-300	<2E-300	-0.0354764	0.00690055	0.00987297	ADAM metallopeptidase domain 2
138009	DCAF4L2	0.516837	<2E-300	<2E-300	-0.070483	7.76861e-08	1.52586e-07	DDB1 and CUL4 associated factor 4 like 2
494558	C9orf135-DT	0.500034	<2E-300	<2E-300	-0.0617519	2.53182e-06	4.58368e-06	C9orf135 divergent transcript
389763	SPATA31D1	0.504271	<2E-300	<2E-300	-0.0586373	7.90301e-06	1.39114e-05	SPATA31 subfamily D member 1
5535	PPP3R2	0.505303	<2E-300	<2E-300	-0.0849007	9.47934e-11	2.13686e-10	protein phosphatase 3 regulatory subunit B, beta
84569	LYZL1	0.503736	<2E-300	<2E-300	-0.0322769	0.0139783	0.0194082	lysozyme like 1
100505890	SORCS3-AS1	0.50641	<2E-300	<2E-300	-0.0478402	0.000268358	0.000428097	SORCS3 antisense RNA 1
374355	CCDC172	0.512556	<2E-300	<2E-300	-0.0597738	5.24989e-06	9.3278e-06	coiled-coil domain containing 172
50613	UBQLN3	0.506895	<2E-300	<2E-300	-0.0609642	3.39388e-06	6.09982e-06	ubiquilin 3
283150	FOXR1	0.503754	<2E-300	<2E-300	-0.0525345	6.27782e-05	0.000104398	forkhead box R1
647589	ANHX	0.514444	<2E-300	<2E-300	-0.0737596	1.87841e-08	3.81057e-08	anomalous homeobox
220082	SPERT	0.504311	<2E-300	<2E-300	-0.0314441	0.0166488	0.0229506	chibby family member 2
83446	CCDC70	0.505927	<2E-300	<2E-300	-0.0502182	0.000130544	0.000212723	coiled-coil domain containing 70
100874178	LINC00454	0.504771	<2E-300	<2E-300	-0.0541984	3.64252e-05	6.16013e-05	long intergenic non-protein coding RNA 454
283685	GOLGA6L2	0.505597	<2E-300	<2E-300	-0.0360606	0.00603051	0.00867327	golgin A6 family like 2
145942	TMCO5A	0.50665	<2E-300	<2E-300	-0.0295321	0.0245305	0.0332065	transmembrane and coiled-coil domains 5A
338949	TMEM202	0.500183	<2E-300	<2E-300	-0.0352627	0.00724601	0.0103489	transmembrane protein 202
161514	TBC1D21	0.503325	<2E-300	<2E-300	-0.0617293	2.55327e-06	4.62018e-06	TBC1 domain family member 21
646174	C16orf90	0.50251	<2E-300	<2E-300	-0.0765169	5.42297e-09	1.1278e-08	chromosome 16 open reading frame 90
102723796	TLE7	0.505091	<2E-300	<2E-300	-0.0347974	0.00805245	0.0114452	TLE family member 7
201243	SPEM2	0.501801	<2E-300	<2E-300	-0.0819205	4.18528e-10	9.18318e-10	SPEM family member 2
107983988	SPEM3	0.506707	<2E-300	<2E-300	-0.0340394	0.00953894	0.0134632	SPEM family member 3
284085	KRT18P55	0.501792	<2E-300	<2E-300	-0.0856332	6.52884e-11	1.48338e-10	keratin 18 pseudogene 55
494188	FBXO47	0.50528	<2E-300	<2E-300	-0.0620245	2.28574e-06	4.14807e-06	F-box protein 47
400629	TEX19	0.509384	<2E-300	<2E-300	-0.039623	0.00254772	0.00377796	testis expressed 19
148066	ZNRF4	0.501203	<2E-300	<2E-300	-0.10212	6.45988e-15	1.72275e-14	zinc and ring finger 4
148231	LINC00905	0.507492	<2E-300	<2E-300	-0.0391493	0.00286835	0.00423635	long intergenic non-protein coding RNA 905
125972	CALR3	0.510291	<2E-300	<2E-300	-0.0298856	0.0228672	0.0310692	calreticulin 3
147719	LYPD4	0.511904	<2E-300	<2E-300	-0.0767498	4.87287e-09	1.01568e-08	LY6/PLAUR domain containing 4
63946	DMRTC2	0.501852	<2E-300	<2E-300	-0.127542	1.85599e-22	6.54604e-22	DMRT like family C2
284369	SIGLECL1	0.503334	<2E-300	<2E-300	-0.0539534	3.95029e-05	6.65722e-05	SIGLEC family like 1
642636	RAD21L1	0.502873	<2E-300	<2E-300	-0.045633	0.000509393	0.000797263	RAD21 cohesin complex component like 1
84677	DSCR8	0.512025	<2E-300	<2E-300	-0.0398489	0.00240673	0.00357567	Down syndrome critical region 8
27127	SMC1B	0.513062	<2E-300	<2E-300	-0.0354292	0.00697557	0.00997632	structural maintenance of chromosomes 1B
171482	FAM9A	0.505326	<2E-300	<2E-300	-0.0706345	7.28465e-08	1.43339e-07	family with sequence similarity 9 member A
4114	MAGEB3	0.519855	<2E-300	<2E-300	-0.044806	0.000643203	0.000998079	MAGE family member B3
53940	FTHL17	0.5009	<2E-300	<2E-300	-0.0608631	3.52312e-06	6.32438e-06	ferritin heavy chain like 17
139604	MAGEB16	0.513723	<2E-300	<2E-300	-0.0297756	0.023374	0.0317217	MAGE family member B16
25763	HYPM	0.500594	<2E-300	<2E-300	-0.0479804	0.000257417	0.000411194	H2A.P histone
347411	MPC1L	0.503486	<2E-300	<2E-300	-0.0296639	0.0238986	0.0323827	mitochondrial pyruvate carrier 1 like
2543	GAGE1	0.514042	<2E-300	<2E-300	-0.0366997	0.00519287	0.00750435	G antigen 1
170627	XAGE5	0.505186	<2E-300	<2E-300	-0.0390811	0.00291742	0.00430628	X antigen family member 5
139793	PAGE3	0.504131	<2E-300	<2E-300	-0.0304307	0.0204943	0.0279973	PAGE family member 3
139628	FOXR2	0.512661	<2E-300	<2E-300	-0.027524	0.0361044	0.047984	forkhead box R2
100329135	TRPC5OS	0.505513	<2E-300	<2E-300	-0.114668	1.98087e-18	6.05708e-18	TRPC5 opposite strand
51213	LUZP4	0.516716	<2E-300	<2E-300	-0.0606625	3.7936e-06	6.79822e-06	leucine zipper protein 4
100129520	TEX13C	0.503104	<2E-300	<2E-300	-0.121726	1.38639e-20	4.58787e-20	TEX13 family member C
64648	SPANXD	0.501912	<2E-300	<2E-300	-0.0317692	0.0155573	0.0215039	SPANX family member D
9947	MAGEC1	0.513724	<2E-300	<2E-300	-0.0684593	1.81055e-07	3.48267e-07	MAGE family member C1
139135	PASD1	0.519042	<2E-300	<2E-300	-0.0506154	0.000115386	0.000188613	PAS domain containing repressor 1
4102	MAGEA3	0.517615	<2E-300	<2E-300	-0.0332368	0.0113753	0.0159266	MAGE family member A3
4105	MAGEA6	0.516456	<2E-300	<2E-300	-0.0557551	2.15841e-05	3.70099e-05	MAGE family member A6
4100	MAGEA1	0.518677	<2E-300	<2E-300	-0.0302266	0.0213566	0.0291164	MAGE family member A1
