# Supplementary material for: Identifying Pathways and Networks Associated With the SARS-CoV-2 Cell Receptor ACE2 Based on Gene Expression Profiles in Normal and SARS-CoV-2-Infected Human Tissues
Source: Front Mol Biosci. 2020 Oct 16;7:568954. doi: 10.3389/fmolb.2020.568954 (PMC7597396; doi:10.3389/fmolb.2020.568954)
Supplement: Supplementary Table 5 — A summary of the datasets used in this study. [file Table_5.XLSX]

## Sheet: Table S5
Table S5. A summary of the datasets used in this study
GTEx		GSE152075
Tissue	Sample size	SARS-CoV-2-infected tissues: 403	Healthy tissues
Adipose Tissue	1204	females: 201	females: 30
Adrenal Gland	258	males: 176	males: 24
Bladder	21
Blood Vessel	1335
Blood	929
Brain	2642
Breast	459
Cervix Uteri	19
Colon	779
Esophagus	1445
Fallopian Tube	9
Heart	861
Kidney	89
Liver	226
Lung	578
Muscle	803
Nerve	619
Ovary	180
Pancreas	328
Pituitary	283
Prostate	245
Salivary Gland	162
Skin	1809
Small Intestine	187
Spleen	241
Stomach	359
Testis	361
Thyroid	653
Uterus	142
Vagina	156
Pan-tissue	17382
