# Supplementary material for: Identifying Pathways and Networks Associated With the SARS-CoV-2 Cell Receptor ACE2 Based on Gene Expression Profiles in Normal and SARS-CoV-2-Infected Human Tissues
Source: Front Mol Biosci. 2020 Oct 16;7:568954. doi: 10.3389/fmolb.2020.568954 (PMC7597396; doi:10.3389/fmolb.2020.568954)
Supplement: Supplementary Table 6 — The marker genes of immune cells. [file Table_6.XLSX]

## Sheet: Table S5
Table S6. The marker genes of immune cells
B cells	CD8+ T cells	NK cells
BACH2	CD8A	KLRC1
BANK1		KLRF1
BLK
BTLA
CD79A
CD79B
FCRL1
FCRL3
HVCN1
RALGPS2
